# Supplementary material for: Overall success rate of permanent teeth pulpotomy using ProRoot MTA: A systematic review and meta-analysis of randomized clinical trials
Source: PLoS One. 2025 Apr 10;20(4):e0320838. doi: 10.1371/journal.pone.0320838 (PMC11984715; doi:10.1371/journal.pone.0320838)
Supplement: S2 Table — (XLS) [file pone.0320838.s002.xls]

## Sheet: Sheet1
Study	Included？	Reasons for exclusion
Evidenced-based review of clinical studies on direct pulp capping. J Endod. 2009 Aug;35(8):1152-4.	No	Review
Abarajithan M, Velmurugan N, Kandaswamy D. Management of recently traumatized maxillary central incisors by partial pulpotomy using MTA: Case reports with two-year follow-up. J Conserv Dent. 2010;13(2):110-113.	No	Case Report
Abd Al Gawad RY, Hanafy RMH. Success rate of three capping materials used in pulpotomy of primary molars: A randomized clinical trial. Saudi Dent J. 2021;33(7):560-567.	No	Primary teeth
Abdelwahab DH, Kabil NS, Badran AS, Darwish D, Abd El Geleel OM. One-year radiographic and clinical performance of bioactive materials in primary molar pulpotomy: A randomized controlled trial. J Dent. 2024;143:104864.	No	Primary teeth
Abed D, Bchara J, Bshara N. Vital Pulpotomy on immature lower first permanent molars using Portland cement, a case of failure and success-case report with 2 years follow-up. Clin Case Rep. 2023;11(4):e7272.	No	Case Report
Abo El-Mal EO, Abu-Seida AM, El Ashry SH. Biological evaluation of hesperidin for direct pulp capping in dogs' teeth. Int J Exp Pathol. 2021;102(1):32-44.	No	Animal study
Abou Chedid JC, Mchayleh N, Khalil I, Melki B, Hardan LS. Evaluation sur 18 mois de la pulpotomie au MM-MTA sur des molaires temporaires cariées [An 18 month evaluation of MM-MTA pulpotomy on primary decayed molars]. Odontostomatol Trop. 2015;38(152):17-24.	No	Case Report/ Primary teeth
Abuelniel GM, Duggal MS, Kabel N. A comparison of MTA and Biodentine as medicaments for pulpotomy in traumatized anterior immature permanent teeth: A randomized clinical trial. Dent Traumatol. 2020;36(4):400-410.	Yes	/
Aeinehchi M, Dadvand S, Fayazi S, Bayat-Movahed S. Randomized controlled trial of mineral trioxide aggregate and formocresol for pulpotomy in primary molar teeth. Int Endod J. 2007;40(4):261-267.	No	Primary teeth
Afrashtehfar KI, Jurado CA, Al-Hadi D, Shetty KP. Pulpotomy versus root canal treatment in permanent teeth with spontaneous pain: comparable clinical and patient outcomes, but insufficient evidence. Evid Based Dent. 2023;24(2):54-56.	No	Review
Ageel BM, El Meligy OA, Quqandi SMA. Mineral Trioxide Aggregate Apexogenesis: A Systematic Review. J Pharm Bioallied Sci. 2023;15(Suppl 1):S11-S17.	No	Review
Aguilar P, Linsuwanont P. Vital pulp therapy in vital permanent teeth with cariously exposed pulp: a systematic review. J Endod. 2011;37(5):581-587. doi:10.1016/j.joen.2010.12.004	No	Review
Ahmadian M, Arzanlou M, Naghizadeh Baghi A, Imani Rad H, Hekmatfar S. Comparative evaluation of antimicrobial activity of three types of materials (reinforced zinc oxide eugenol, MTA and Cem cement) used in primary teeth pulpotomy. Scientific Journal of Kurdistan University of Medical Sciences. 2019;23(6):37-46.	No	Primary teeth
Ahmed MI, El Hilaly Mohamed Eid G, Youssef HA. Clinical and Radiographic Assessments of Potassium Nitrate in Polycarboxylate Versus Mineral Trioxide Aggregate as Pulpotomy Biomaterials in Immature Mandibular First Permanent Molars: A Randomized Clinical Trial. J Endod. 2021;47(11):1672-1682.	No	Not ProRoot MTA
Ahmed YE, Ahmed GM, Ghoneim AG. Evaluation of postoperative pain and healing following regenerative endodontics using platelet-rich plasma versus conventional endodontic treatment in necrotic mature mandibular molars with chronic periapical periodontitis. A randomized clinical trial. Int Endod J. 2023;56(4):404-418.	No	Not pulpotomy
Akhil, V.S., et al., Novel cryotherapy technique for pulpotomy in mature permanent teeth with symptomatic irreversible pulpitis- a randomized controlled trial. Clin Oral Investig, 2024. 28(5): p. 275.	Yes	/
Akhlaghi N, Khademi A. Outcomes of vital pulp therapy in permanent teeth with different medicaments based on review of the literature. Dent Res J (Isfahan). 2015;12(5):406-417.	No	Review
Akyüz İE, Eminsoy Avcı AT, Üstün Y, Kolçakoğlu KS, Kızılcı E. Evaluation of the effect of different irrigation solutions used in regenerative endodontic treatment of necrotic molar teeth with open apex on postoperative pain- randomized clinical trial. Clin Oral Investig. 2025;29(1):66.	No	Not pulpotomy
Albaiti SS, Albishri RF, Alhowig MT, Tayyar WI, Alqurashi NF, Alghamdi FT. Partial Pulpotomy as an Applicable Treatment Option for Cariously Exposed Posterior Permanent Teeth: A Systematic Review of Randomized Clinical Trials. Cureus. 2022;14(7):e26573.	No	Review
AlDhelai TA, Alsughier Z, Alotaiby F, et al. Pulpal response to partial pulpotomy versus full pulpotomy procedures in puppies: An experimental study. PLoS One. 2024;19(12):e0312076.	No	Review
Alex G. Direct and Indirect Pulp Capping: A Brief History, Material Innovations, and Clinical Case Report. Compend Contin Educ Dent. 2018;39(3):182-189.	No	Case Report
Al-Haj Ali SN, Al-Jundi SH, Ditto DJ. In vitro toxicity of grey MTA in comparison to white MTA on human periodontal ligament fibroblasts. Eur Arch Paediatr Dent. 2014;15(6):429-433.	No	In vitro study
Al-Haj Ali SN, Al-Jundi SH, Ditto DJ. In vitro toxicity of formocresol, ferric sulphate, and grey MTA on human periodontal ligament fibroblasts. Eur Arch Paediatr Dent. 2015;16(1):51-55.	No	In vitro study
Alhilou AM, Al-Moraissi EA, Bakhsh A, Christidis N, Näsman P. Pain after emergency treatments of symptomatic irreversible pulpitis and symptomatic apical periodontitis in the permanent dentition: a systematic review of randomized clinical trials. Front Oral Health. 2023;4:1147884. Published 2023 Oct 18.	No	Review
Ali MR, Mustafa M, Bårdsen A, Gharaei MA, Fristad I, Bletsa A. Differential Responses of Human Dental Pulp Stromal Cells to Bioceramic Materials: A Comparative In Vitro Study. J Contemp Dent Pract. 2021;22(12):1386-1392.	No	In vitro study
Alnassar I, Altinawi M, Rekab MS, Alzoubi H, Abdo A. Evaluation of the efficacy of mineral trioxide aggregate and bioceramic putty in primary molar pulpotomy with symptoms of irreversible pulpitis (a randomized-controlled trial). Clin Exp Dent Res. 2023;9(2):276-282.	No	Primary teeth
Alnour A, Almohammad G, Abdo A, Layous K. Evaluation of the pulp response following direct pulp capping with exogenous nitric oxide and Mineral Trioxide Aggregate (MTA) a histologic study. Heliyon. 2023;9(7):e17458.	No	Not pulpotomy
Alqaderi H, Lee CT, Borzangy S, Pagonis TC. Coronal pulpotomy for cariously exposed permanent posterior teeth with closed apices: A systematic review and meta-analysis. J Dent. 2016;44:1-7.	No	Review
Al-Rawhani AH, Ibrahim SM, Abu Naeem FM. Regenerative Treatment of Mature Teeth with Pulp Necrosis and Apical Periodontitis Using Biodentine Compared with MTA: Randomized Controlled Clinical Trial. Eur Endod J. 2024;9(4):365-373.	No	Not pulpotomy
Alsanea R, Ravindran S, Fayad MI, et al. Biomimetic approach to perforation repair using dental pulp stem cells and dentin matrix protein 1. J Endod. 2011;37(8):1092-1097.	No	Not clinical study
Alsharif MB. Successful Healing of Periapical Pathology with Partial Pulpotomy in a Mature Permanent Molar: A Case Report. Am J Case Rep. 2024;25:e942937.	No	Case report
Alsherif AA, Salah M, Helal MB. Comparing effectiveness of mineral trioxide aggregate, bioceramic putty and tannic acid in maintaining pulp vitality after experimental pulpotomy in rats. Sci Rep. 2024;14(1):29518.	No	Animal study
Alsubait S, Aljarbou F. Biodentine or Mineral Trioxide Aggregate as Direct Pulp Capping Material in Mature Permanent Teeth with Carious Exposure? A Systematic Review and Meta-analysis. Oper Dent. 2021;46(6):631-640.	No	Review
Ameghani BA, Tavakoli A, Tabatabaei MH, Valizadeh S. Effects of mineral trioxide aggregate and platelet-rich fibrin on histological results of direct pulp capping in dogs. Giornale Italiano di Endodonzia. 2021; 14;35(1).	No	Animal study
Aminabadi NA, Huang B, Samiei M, Agheli S, Jamali Z, Shirazi S. A Randomized Trial Using 3Mixtatin Compared to MTA in Primary Molars with Inflammatory Root Resorption: A Novel Endodontic Biomaterial. J Clin Pediatr Dent. 2016;40(2):95-102.	No	Not pulpotomy
Annamalai S, Mungara J. Efficacy of mineral trioxide aggregate as an apical plug in non-vital young permanent teeth: preliminary results. J Clin Pediatr Dent. 2010;35(2):149-155. impact on treatment. ANDROLOGY. 2021 May;9(3):823–8.	No	Not pulpotomy
Ansari G, Morovati SP, Asgary S. Evaluation of Four Pulpotomy Techniques in Primary Molars: A Randomized Controlled Trial. Iran Endod J. 2018;13(1):7-12.	No	Primary teeth
Ansari G, Ranjpour M. Mineral trioxide aggregate and formocresol pulpotomy of primary teeth: a 2-year follow-up. Int Endod J. 2010;43(5):413-418.	No	Primary teeth
ArakkalVettath MR, Alshehri Y, Alshehri FS, et al. Apexogenesis of an Immature Permanent Molar with Irreversible Pulpitis Using Mineral Trioxide Aggregate Pulpotomy: A Case Report. J Pharm Bioallied Sci. 2024;16(Suppl 2):S1863-S1866.	No	Case Report
Arandi NZ, Thabet M. Minimal Intervention in Dentistry: A Literature Review on Biodentine as a Bioactive Pulp Capping Material. Biomed Res Int. 2021;2021:5569313. Reprod Sci. 2024;31(2):366–74.	No	Review
Arslan H, Şahin Y, Topçuoğlu HS, Gündoğdu B. Histologic Evaluation of Regenerated Tissues in the Pulp Spaces of Teeth with Mature Roots at the Time of the Regenerative Endodontic Procedures. J Endod. 2019;45(11):1384-1389.	No	Case report
Asgary S. Successful Tampon Pulpotomy in a Molar With an Endodontic Lesion: A Case Report. Cureus. 2024;16(2):e55006.	No	Case Report
Asgary S, Ansari G, Tavassoli-Hojjati S, Shirazi AS, Parhizkar A. Clinical applications of hydraulic calcium silicate-based biomaterials in paediatric endodontics. Endodontic Practice Today. 2020 Jul 1;14(3):229-41.	No	Review
Asgary S, Aram M, Fazlyab M. Comprehensive review of composition, properties, clinical applications, and future perspectives of calcium-enriched mixture (CEM) cement: a systematic analysis. Biomed Eng Online. 2024;23(1):96.	No	Review
Asgary S, Ehsani S. Permanent molar pulpotomy with a new endodontic cement: A case series. J Conserv Dent. 2009;12(1):31-36.	No	Case series
Asgary S, Eghbal MJ. Treatment outcomes of pulpotomy in permanent molars with irreversible pulpitis using biomaterials: a multi-center randomized controlled trial. Acta Odontol Scand. 2013;71(1):130-136.	Yes	/
Asgary S, Eghbal MJ, Shahravan A, Saberi E, Baghban AA, Parhizkar A. Outcomes of root canal therapy or full pulpotomy using two endodontic biomaterials in mature permanent teeth: a randomized controlled trial. Clin Oral Investig. 2022;26(3):3287-3297.	Yes	/
Asgary S, Fazlyab M, Sabbagh S, Eghbal MJ. Outcomes of different vital pulp therapy techniques on symptomatic permanent teeth: a case series. Iran Endod J. 2014;9(4):295-300.	No	Case series
Asgary S, Nosrat A, Homayounfar N. Periapical healing after direct pulp capping with calcium-enriched mixture cement: a case report. Oper Dent. 2012;37(6):571-575.	No	Case report
Asgary S, Parhizkar A. Importance of 'Time' on 'Haemostasis' in Vital Pulp Therapy - Letter to the Editor. Eur Endod J. 2021;6(1):128-129.	No	Letter to the editor
Asgary S, Shirvani A, Fazlyab M. MTA and ferric sulfate in pulpotomy outcomes of primary molars: a systematic review and meta-analysis. J Clin Pediatr Dent. 2014;39(1):1-8.	No	Review
Asgary S, Verma P, Nosrat A. Treatment Outcomes of Full Pulpotomy as an Alternative to Tooth Extraction in Molars with Hyperplastic/Irreversible Pulpitis: A Case Report. Iran Endod J. 2017;12(2):261-265.	No	Case report
Ather A, Patel B, Gelfond JAL, Ruparel NB. Outcome of pulpotomy in permanent teeth with irreversible pulpitis: a systematic review and meta-analysis. Sci Rep. 2022;12(1):19664.	No	Review
Atieh M. Stainless steel crown versus modified open-sandwich restorations for primary molars: a 2-year randomized clinical trial. Int J Paediatr Dent. 2008;18(5):325-332.	No	Primary teeth
Awawdeh L, Al-Qudah A, Hamouri H, Chakra RJ. Outcomes of Vital Pulp Therapy Using Mineral Trioxide Aggregate or Biodentine: A Prospective Randomized Clinical Trial. J Endod. 2018;44(11):1603-1609.	No	Not ProRoot MTA
Azem H, Blumer S, Peretz B, Haj-Yahya S, Elbahary S. Quantifying Coronal Permanent Tooth Discoloration Caused by Different Pulpotomy Materials. J Clin Pediatr Dent. 2021;45(5):306-311.	No	The study did not evaluate the success rate of pulpotomy
Bafail AS. Vital Pulp Therapy in Teeth with Symptomatic Irreversible Pulpitis: A Systematic Review. Oral Health Prev Dent. 2024;22:433-442.	No	Review
Baghlaf K, Alamoudi N, Elashiry E, Farsi N, El Derwi DA, Abdullah AM. The pain-related behavior and pain perception associated with computerized anesthesia in pulpotomies of mandibular primary molars: A randomized controlled trial. Quintessence Int. 2015;46(9):799-806.	No	Primary teeth
Bahammam LA, Alsharqawi W, Bahammam HA, Mounir M. Histological Evaluation of Pulpal Response and Dentin Bridge Formation After Direct Pulp Capping Using Recombinant Amelogenin and Mineral Trioxide Aggregate (MTA). Cureus. 2024;16(2):e54560.	No	Not pulpotomy
Bahman S, Sara G, Somayeh H, et al. Combined effects of calcium hydroxide and photobiomodulation therapy on apexogenesis of immature permanent teeth in dogs. J Photochem Photobiol B. 2020;207:111867.	No	Animal study
Bakhtiar H, Aminishakib P, Ellini MR, et al. Dental Pulp Response to RetroMTA after Partial Pulpotomy in Permanent Human Teeth. J Endod. 2018;44(11):1692-1696.	No	Less than 6 months of follow up
Bakhtiar H, Nekoofar MH, Aminishakib P, et al. Human Pulp Responses to Partial Pulpotomy Treatment with TheraCal as Compared with Biodentine and ProRoot MTA: A Clinical Trial. J Endod. 2017;43(11):1786-1791.	No	Less than 6 months of follow up
Bakland LK. Management of traumatically injured pulps in immature teeth using MTA.	No	Technique description
Baldawa H, Ravindran V, Jeevanandan G, et al. Histopathological Assessment of Tricalcium Aluminate-free Mineral Trioxide Aggregate and Two Antibacterial Enhanced Mineral Trioxide Aggregates As Pulpotomy Agents in Rat Model. Eur Endod J. 2024;9(4):344-351.	No	Animal study
Baldeon-Gutierrez R, Ohkura N, Yoshiba K, et al. Wound-healing Processes After Pulpotomy in the Pulp Tissue of Type 1 Diabetes Mellitus Model Rats. J Endod. 2024;50(2):196-204.	No	Animal study
Barbier L, Ramos E, Mendiola J, et al. Autologous dental pulp mesenchymal stem cells for inferior third molar post-extraction socket healing: A split-mouth randomised clinical trial. Med Oral Patol Oral Cir Bucal. 2018;23(4):e469-e477.	No	Not pulpotomy
Revathi Bashyam RK, Murali K, Selvarajan NB, Vasaviah SK, Duraisamy V. An in vitro Assessment of the Apical Sealing Ability of MTA Plus and Biodentin. Int. J. Curr. Res. Rev. 2021 Mar;13:70.	No	In vitro study
Bas A, Derelioglu SS, Laloglu E. Efficacy of proinflamatory cytokines in the clinical and radiograpic outcomes of different primary molar pulpotomy agents: a comperative randomised study featuring a novel biomarker for pulpal diagnosis. BMC Oral Health. 2024;24(1):1227.	No	Primary teeth
Beier US, Dumfahrt H, Widmann G, Puelacher W. Surgical resection technique of a fused supernumerary lateral incisor: a clinical report and review of the literature. Gen Dent. 2012;60(4):e268-e273.	No	Case report
Belli S, Eraslan O, Eskitaşcıoğlu G. Effect of Different Treatment Options on Biomechanics of Immature Teeth: A Finite Element Stress Analysis Study. J Endod. 2018;44(3):475-479.	No	Not clinical study
Belobrov I, Parashos P. Treatment of tooth discoloration after the use of white mineral trioxide aggregate. J Endod. 2011;37(7):1017-1020.	No	Case report
Bergenholtz G, Axelsson S, Davidson T, et al. Treatment of pulps in teeth affected by deep caries - A systematic review of the literature. Singapore Dent J. 2013;34(1):1-12.	No	Review
Beslot-Neveu A, Bonte E, Baune B, et al. Mineral trioxyde aggregate versus calcium hydroxide in apexification of non vital immature teeth: study protocol for a randomized controlled trial. Trials. 2011;12:174.	No	Protocol
Bhat SS, Hegde SK, Adhikari F, Bhat VS. Direct pulp capping in an immature incisor using a new bioactive material. Contemp Clin Dent. 2014;5(3):393-396.	No	Case Report
Biedma Perea M, Solano Mendoza B, Garcia-Godoy F, Mendoza Mendoza A, Iglesias-Linares A. Clinical and radiographic evaluation of white MTA versus formocresol pulpotomy: A 48-month follow-up study. Am J Dent. 2017;30(3):131-136.	No	Primary teeth
Bishop BG, Woollard GW. Modern endodontic therapy for an incompletely developed tooth. Gen Dent. 2002;50(3):252-258.	No	Review
Bjørndal L, Simon S, Tomson PL, Duncan HF. Management of deep caries and the exposed pulp. Int Endod J. 2019;52(7):949-973.	No	Review
Bodem O, Blumenshine S, Zeh D, Koch MJ. Direct pulp capping with mineral trioxide aggregate in a primary molar: a case report. Int J Paediatr Dent. 2004;14(5):376-379.	No	Case report
Bogen G. Clinical guidelines for vital pulp therapy. Endodontic Practice Today. 2019; 1;13(4).	No	Guidelines
Bogen G, Kim JS, Bakland LK. Direct pulp capping with mineral trioxide aggregate: an observational study [published correction appears in J Am Dent Assoc. 2008 May;139(5):541]. J Am Dent Assoc. 2008;139(3):305-315.	No	Not pulpotomy
Bonte E, Beslot A, Boukpessi T, Lasfargues JJ. MTA versus Ca(OH)2 in apexification of non-vital immature permanent teeth: a randomized clinical trial comparison. Clin Oral Investig. 2015;19(6):1381-1388.	No	Not pulpotomy
Borkar SA, Ataide I. Biodentine pulpotomy several days after pulp exposure: Four case reports. J Conserv Dent. 2015;18(1):73-78.	No	Case report
Bossù M, Mancini P, Bruni E, et al. Biocompatibility and Antibiofilm Properties of Calcium Silicate-Based Cements: An In Vitro Evaluation and Report of Two Clinical Cases. Biology (Basel). 2021;10(6):470. Published 2021 May 26.	No	In vitro study/ Case report
Boutsiouki C, Frankenberger R, Krämer N. Clinical and radiographic success of (partial) pulpotomy and pulpectomy in primary teeth: A systematic review. Eur J Paediatr Dent. 2021;22(4):273-285.	No	Primary teeth
Brizuela C, Meza G, Urrejola D, et al. Cell-Based Regenerative Endodontics for Treatment of Periapical Lesions: A Randomized, Controlled Phase I/II Clinical Trial. J Dent Res. 2020;99(5):523-529.	No	Not pulpotomy
Brizuela C, Ormeño A, Cabrera C, et al. Direct Pulp Capping with Calcium Hydroxide, Mineral Trioxide Aggregate, and Biodentine in Permanent Young Teeth with Caries: A Randomized Clinical Trial. J Endod. 2017;43(11):1776-1780.	No	Not pulpotomy
Brodén J, Davidson T, Fransson H. Cost-effectiveness of pulp capping and root canal treatment of young permanent teeth. Acta Odontol Scand. 2019;77(4):275-281.	No	Not pulpotomy
Brodén J, Heimdal H, Josephsson O, Fransson H. Direct pulp capping versus root canal treatment in young permanent vital teeth with pulp exposure due to caries. A systematic review. Am J Dent. 2016;29(4):201-207.	No	Review
Çalışkan MK, Güneri P. Prognostic factors in direct pulp capping with mineral trioxide aggregate or calcium hydroxide: 2- to 6-year follow-up. Clin Oral Investig. 2017;21(1):357-367.	No	Not pulpotomy
Calişkan MK, Savranoğlu S. Delayed partial pulpotomy in a midroot and complicated crown-root-fractured permanent incisor with hyperplastic pulpitis: a case report. J Endod. 2010;36(7):1250-1253.	No	Case report
Calişkan MK, Sepetçioğlu F. Partial pulpotomy in crown-fractured permanent incisor with hyperplastic pulpitis: a case report. Endod Dent Traumatol. 1993;9(4):171-173.	No	Case report
Caliskan S, Tuloglu N, Bayrak S. Clinical applications of BioAggregate in pediatric dentistry. Srpski arhiv za celokupno lekarstvo. 2019;147(11-12):746-50.	No	Case report
Camilleri J. Staining Potential of Neo MTA Plus, MTA Plus, and Biodentine Used for Pulpotomy Procedures. J Endod. 2015;41(7):1139-1145.	No	Not ProRoot MTA
Camoni N, Cagetti MG, Cirio S, Esteves-Oliveira M, Campus G. Partial Pulpotomy in Young Permanent Teeth: A Systematic Review and Meta-Analysis. Children (Basel). 2023;10(9):1447.	No	Review
Camp JH. Diagnosis dilemmas in vital pulp therapy: treatment for the toothache is changing, especially in young, immature teeth. Pediatr Dent. 2008;30(3):197-205.	No	Review
Canoğlu E, Güngör HC, Uysal S. Direct Pulp Capping of Primary Molars with Calcium Hydroxide or MTA Following Hemorrhage Control with Different Medicaments: Randomized Clinical Trial. Pediatr Dent. 2022;44(3):167-173.	No	Primary teeth
Careddu R, Duncan HF. How does the pulpal response to Biodentine and ProRoot mineral trioxide aggregate compare in the laboratory and clinic?. Br Dent J. Published online October 19, 2018.	No	Review
Careddu R, Duncan HF. A prospective clinical study investigating the effectiveness of partial pulpotomy after relating preoperative symptoms to a new and established classification of pulpitis. Int Endod J. 2021;54(12):2156-2172.	No	Not MTA
Careddu R, Plotino G, Cotti E, Duncan HF. The management of deep carious lesions and the exposed pulp amongst members of two European endodontic societies: a questionnaire-based study. Int Endod J. 2021;54(3):366-376.	No	Not clinical study
Carti O, Oznurhan F. Evaluation and comparison of mineral trioxide aggregate and biodentine in primary tooth pulpotomy: Clinical and radiographic study. Niger J Clin Pract. 2017;20(12):1604-1609.	No	Primary teeth
Casas MJ, Layug MA, Kenny DJ, Johnston DH, Judd PL. Two-year outcomes of primary molar ferric sulfate pulpotomy and root canal therapy. Pediatr Dent. 2003;25(2):97-102.	No	Primary teeth
Casián-Adem J, Cobos L, Waggoner WF, Fuks AB. Prefabricated Zirconia Crowns - A Solution to Treat Hypomineralized Permanent Molars: Report of a Case. J Clin Pediatr Dent. 2021;45(1):8-11.	No	Case report
Celik B, Ataç AS, Cehreli ZC, Uysal S. A randomized trial of mineral trioxide aggregate cements in primary tooth pulpotomies. J Dent Child (Chic). 2013;80(3):126-132.	No	Primary teeth
Çelik BN, Mutluay MS, Arıkan V, Sarı Ş. The evaluation of MTA and Biodentine as a pulpotomy materials for carious exposures in primary teeth. Clin Oral Investig. 2019;23(2):661-666.	No	Primary teeth
Çelik BN, Sarı Ş. Carious Exposure versus Mechanical Exposure for MTA Pulpotomy in Primary Teeth. Biomed Res Int. 2016;2016:2753429.	No	Primary teeth
Chailertvanitkul P, Paphangkorakit J, Sooksantisakoonchai N, et al. Randomized control trial comparing calcium hydroxide and mineral trioxide aggregate for partial pulpotomies in cariously exposed pulps of permanent molars. Int Endod J. 2014;47(9):835-842.	Yes	/
Chak RK, Singh RK, Mutyala J, Killi NK. Clinical Radiographic Evaluation of 3Mixtatin and MTA in Primary Teeth Pulpotomies: A Randomized Controlled. Int J Clin Pediatr Dent. 2022;15(Suppl 1):S80-S86.	No	Primary teeth
Chakravorty A, Ravindran V, Jeevanandan G, Arthanari A. The Cytotoxic Assessment of Antibacterial-Enhanced Mineral Trioxide Aggregate Compared to Commercially Available Bioceramic Cements by Using Methyl-Thiazoldiphenyl-Tetrazolium (MTT) Assay on Human Dental Pulp Stem Cells: An In Vitro Study.	No	In vitro study
Chen Y, Chen X, Zhang Y, et al. Materials for pulpotomy in immature permanent teeth: a systematic review and meta-analysis. BMC Oral Health. 2019;19(1):227. Published 2019 Oct 23.	No	Review
Chen L, Suh BI. Cytotoxicity and biocompatibility of resin-free and resin-modified direct pulp capping materials: A state-of-the-art review. Dent Mater J. 2017;36(1):1-7.	No	Review
Chevalier V, Le Fur Bonnabesse A, Duncan HF. Frightened of the pulp? A qualitative analysis of undergraduate student confidence and stress during the management of deep caries and the exposed pulp. Int Endod J. 2021;54(1):130-146.	No	The study did not evaluate success rate of pulpotomy
Chin JS, Thomas MB, Locke M, Dummer PM. A survey of dental practitioners in Wales to evaluate the management of deep carious lesions with vital pulp therapy in permanent teeth. Br Dent J. 2016;221(6):331-338.	No	Not clinical study
Chinadet W, Sutharaphan T, Chompu-Inwai P. Biodentine™ Partial Pulpotomy of a Young Permanent Molar with Signs and Symptoms Indicative of Irreversible Pulpitis and Periapical Lesion: A Case Report of a Five-Year Follow-Up. Case Rep Dent. 2019;2019:8153250.	No	Case Report
Cho, S.Y., et al., Randomized clinical trial of pulpotomy using a premixed injectable calcium silicate cement on mature permanent teeth with reversible pulpitis. Sci Rep, 2024. 14(1): p. 2994.	Yes	/
Chouchene F, Oueslati A, Masmoudi F, Baaziz A, Maatouk F, Ghedira H. Efficacy of non-instrumental Endodontic treatment in primary teeth: a systematic review of clinical randomized trials. Syst Rev. 2024;13(1):112.	No	Review
Ali MR, Mustafa M, Bårdsen A, Gharaei MA, Fristad I, Bletsa A. Differential Responses of Human Dental Pulp Stromal Cells to Bioceramic Materials: A Comparative In Vitro Study. J Contemp Dent Pract. 2021;22(12):1386-1392.	No	In vitro study
Chueh LH, Chiang CP. Histology of Irreversible pulpitis premolars treated with mineral trioxide aggregate pulpotomy. Oper Dent. 2010;35(3):370-374.	No	Case report
Coll J, Seale NS, Vargas K, Chi DL, Marghalani AA, Graham L. Protocol for a Systematic Review and Meta-analysis of Vital Pulp Therapy for Children with Deep Caries in the Primary Dentition. Pediatr Dent. 2015;37(5):418-421.	No	Review
Coll JA, Dhar V, Chen CY, et al. Use of Vital Pulp Therapies in Primary Teeth 2024. Pediatr Dent. 2024;46(1):13-26.	No	Primary teeth
Collado-González M, García-Bernal D, Oñate-Sánchez RE, et al. Cytotoxicity and bioactivity of various pulpotomy materials on stem cells from human exfoliated primary teeth. Int Endod J. 2017;50 Suppl 2:e19-e30.	No	In vitro study
Conti TR, Sakai VT, Fornetti AP, et al. Pulpotomies with Portland cement in human primary molars. J Appl Oral Sci. 2009;17(1):66-69.	No	Primary teeth
Cordell S, Kratunova E, Marion I, Alrayyes S, Alapati SB. A Randomized Controlled Trial Comparing the Success of Mineral Trioxide Aggregate and Ferric Sulfate as Pulpotomy Medicaments for Primary Molars. J Dent Child (Chic). 2021;88(2):120-128.
Croft K, Kervanto-Seppälä S, Stangvaltaite L, Kerosuo E. Management of deep carious lesions and pulps exposed during carious tissue removal in adults: a questionnaire study among dentists in Finland. Clin Oral Investig. 2019;23(3):1271-1280.	No	Not clinical study
Cuadros-Fernández C, Lorente Rodríguez AI, Sáez-Martínez S, García-Binimelis J, About I, Mercadé M. Short-term treatment outcome of pulpotomies in primary molars using mineral trioxide aggregate and Biodentine: a randomized clinical trial. Clin Oral Investig. 2016;20(7):1639-1645.	No	Primary teeth
Cushley S, Duncan HF, Lundy FT, Nagendrababu V, Clarke M, El Karim I. Outcomes reporting in systematic reviews on vital pulp treatment: A scoping review for the development of a core outcome set. Int Endod J. 2022;55(9):891-909.	No	Review
Cushley S, Duncan HF, Lappin MJ, et al. Efficacy of direct pulp capping for management of cariously exposed pulps in permanent teeth: a systematic review and meta-analysis. Int Endod J. 2021;54(4):556-571.	No	Review
Daltoé MO, Paula-Silva FW, Faccioli LH, Gatón-Hernández PM, De Rossi A, Bezerra Silva LA. Expression of Mineralization Markers during Pulp Response to Biodentine and Mineral Trioxide Aggregate. J Endod. 2016;42(4):596-603.	No	In vitro study
Mahgoub N, Alqadasi B, Aldhorae K, Assiry A, Altawili ZM, Tao Hong. Comparison between iRoot BP Plus (EndoSequence Root Repair Material) and Mineral Trioxide Aggregate as Pulp-capping Agents: A Systematic Review. J Int Soc Prev Community Dent. 2019;9(6):542-552.	No	Review
da Rosa WLO, Cocco AR, Silva TMD, et al. Current trends and future perspectives of dental pulp capping materials: A systematic review. J Biomed Mater Res B Appl Biomater. 2018;106(3):1358-1368.	No	Review
Darwish OB, Aziz SMA, Sadek HS. Healing potentiality of blood clot, S-PRF and A-PRF as scaffold in treatment of non-vital mature single rooted teeth with chronic peri-apical periodontitis following regenerative endodontic therapy: randomized clinical trial. BMC Oral Health.	No	Not pulpotomy
de Menezes JV, Takamori ER, Bijella MF, Granjeiro JM. In vitro toxicity of MTA compared with other primary teeth pulpotomy agents. J Clin Pediatr Dent. 2009;33(3):217-221.	No	In vitro study
Dhar V, Marghalani AA, Crystal YO, et al. Use of Vital Pulp Therapies in Primary Teeth with Deep Caries Lesions [published correction appears in Pediatr Dent. 2020 Jan 15;42(1):12-15.	No	Primary teeth
Dianat O, Mashhadiabbas F, Ahangari Z, Saedi S, Motamedian SR. Histologic comparison of direct pulp capping of rat molars with MTA and different concentrations of simvastatin gel. J Oral Sci. 2018;60(1):57-63.	No	Animal Study
Didilescu AC, Cristache CM, Andrei M, Voicu G, Perlea P. The effect of dental pulp-capping materials on hard-tissue barrier formation: A systematic review and meta-analysis. J Am Dent Assoc. 2018;149(10):903-917.e4.	No	Review
Docimo R, Carrante VF, Costacurta M. The physical-mechanical properties and biocompatibility of Biodentine: A review. Journal of Osseointegration. 2021 Apr 8;13(1):47-50.	No	Review
Donnelly A, Foschi F, McCabe P, Duncan HF. Pulpotomy for treatment of complicated crown fractures in permanent teeth: A systematic review. Int Endod J. 2022;55(4):290-311. doi:10.1111/iej.13690	No	Review
Doumani M, Almutairi ST, Alshammari NT, Alshami AN, Alharbi AS, Habib A. The knowledge about vital pulp therapy of permanent teeth among Saudi internship dentists and dental students. Saudi Endodontic Journal. 2020 May 1;10(2):83-7.	No	Not clinical study
Doumani MD, Arnous WA, Alsafadi MF, et al. The Vital Pulp Therapy of Permanent Teeth: A Dental Practitioner's Perspective from Saudi Arabia. J Int Soc Prev Community Dent. 2020;10(3):300-308. Published 2020 Jun 15.	No	Not clinical study
Doyle TL, Casas MJ, Kenny DJ, Judd PL. Mineral trioxide aggregate produces superior outcomes in vital primary molar pulpotomy. Pediatr Dent. 2010;32(1):41-47.	No	Primary teeth
Dube K, Jain P, Rai A, Paul B. Preventive endodontics by direct pulp capping with restorative dentin substitute-biodentine: A series of fifteen cases. Indian J Dent Res. 2018;29(3):268-274.	No	Case report
Duggal M, Tong HJ, Al-Ansary M, Twati W, Day PF, Nazzal H. Interventions for the endodontic management of non-vital traumatised immature permanent anterior teeth in children and adolescents: a systematic review of the evidence and guidelines of the European Academy of Paediatric Dentistry [published correction appears in Eur Arch Paediatr Dent. 2017 Jun;18(3):153.	No	Not clinical study
Edanami N, Ibn Belal RS, Yoshiba K, et al. Effect of a resin-modified calcium silicate cement on inflammatory cell infiltration and reparative dentin formation after pulpotomy in rat molars. Aust Endod J. 2022;48(2):297-304.	No	Animal Study
Elhamouly Y, Adham MM, Dowidar KML, El Backly RM. Outcome assessment methods of bioactive and biodegradable materials as pulpotomy agents in primary and permanent teeth: a scoping review. BMC Oral Health. 2024;24(1):496.	No	Review
ElSebaai A, Wahba AH, Grawish ME, Elkalla IH. Calcium Hydroxide Paste, Mineral Trioxide Aggregate, and Formocresol as Direct Pulp Capping Agents in Primary Molars: A Randomized Controlled Clinical Trial. Pediatr Dent. 2022;44(6):411-417.	No	Primary teeth
European Society of Endodontology (ESE) developed by:, Duncan HF, Galler KM, et al. European Society of Endodontology position statement: Management of deep caries and the exposed pulp. Int Endod J. 2019;52(7):923-934.	No	Guidelines
Duncan HF. Present status and future directions-Vital pulp treatment and pulp preservation strategies. Int Endod J. 2022;55 Suppl 3(Suppl 3):497-511.	No	Review
Edwards D, Bailey O, Stone SJ, Duncan H. How is carious pulp exposure and symptomatic irreversible pulpitis managed in UK primary dental care?. Int Endod J. 2021;54(12):2256-2275.	No	Not clinical study
Parirokh M, Torabinejad M, Dummer PMH. Mineral trioxide aggregate and other bioactive endodontic cements: an updated overview - part I: vital pulp therapy. Int Endod J. 2018;51(2):177-205.	No	Review
Ebrahimi M, Changiz S, Makarem A, Ahrari F. Clinical and radiographic effectiveness of mineral trioxide aggregate (MTA) partial pulpotomy with low power or high power diode laser irradiation in deciduous molars: a randomized clinical trial. Lasers Med Sci. 2022;37(4):2293-2303.	No	Primary teeth
Eggmann F, Gasser TJW, Hecker H, Amato M, Weiger R, Zaugg LK. Partial pulpotomy without age restriction: a retrospective assessment of permanent teeth with carious pulp exposure. Clin Oral Investig. 2022;26(1):365-373.	No	Not clinical study
Eghbal MJ, Asgary S, Baglue RA, Parirokh M, Ghoddusi J. MTA pulpotomy of human permanent molars with irreversible pulpitis. Aust Endod J. 2009;35(1):4-8.	No	Less than 6 months of follow up
Eghbal MJ, Haeri A, Shahravan A, et al. Postendodontic Pain after Pulpotomy or Root Canal Treatment in Mature Teeth with Carious Pulp Exposure: A Multicenter Randomized Controlled Trial. Pain Res Manag. 2020;2020:5853412.	No	It was not performed radiographic evaluation
Eid A, Mancino D, Rekab MS, Haikel Y, Kharouf N. Effectiveness of Three Agents in Pulpotomy Treatment of Permanent Molars with Incomplete Root Development: A Randomized Controlled Trial. Healthcare (Basel). 2022;10(3):431.	No	Not ProRoot MTA
Eidelman E, Holan G, Fuks AB. Mineral trioxide aggregate vs. formocresol in pulpotomized primary molars: a preliminary report. Pediatr Dent. 2001;23(1):15-18.	No	Primary teeth
El Ashiry EA, Alamoudi NM, El Ashiry MK, Bastawy HA, El Derwi DA, Atta HM. Tissue Engineering of Necrotic Dental Pulp of Immature Teeth with Apical Periodontitis in Dogs: Radiographic and Histological Evaluation. J Clin Pediatr Dent. 2018;42(5):373-382.	No	Animal Study
El-Meligy OA, Avery DR. Comparison of mineral trioxide aggregate and calcium hydroxide as pulpotomy agents in young permanent teeth (apexogenesis). Pediatr Dent. 2006;28(5):399-404.	Yes	/
Elheeny AAH, Tony GE. Two-Dimensional Radiographs and Cone-beam Computed Tomography Assessment of Concentrated Growth Factor and Platelet-Rich Fibrin Scaffolds in Regenerative Endodontic Treatment of Immature Incisors with Periapical Radiolucency: A Randomized Clinical Trial. J Endod. 2024;50(6):792-806.	No	Not pulpotomy
Elmsmari F, Ruiz XF, Miró Q, Feijoo-Pato N, Durán-Sindreu F, Olivieri JG. Outcome of Partial Pulpotomy in Cariously Exposed Posterior Permanent Teeth: A Systematic Review and Meta-analysis. J Endod. 2019;45(11):1296-1306.e3.	No	Review
El-Kateb NM, El-Backly RN, Amin WM, Abdalla AM. Quantitative Assessment of Intracanal Regenerated Tissues after Regenerative Endodontic Procedures in Mature Teeth Using Magnetic Resonance Imaging: A Randomized Controlled Clinical Trial. J Endod. 2020;46(5):563-574.	No	Not pulpotomy
El-Tayeb MM, Abu-Seida AM, El Ashry SH, El-Hady SA. Evaluation of antibacterial activity of propolis on regenerative potential of necrotic immature permanent teeth in dogs. BMC Oral Health. 2019;19(1):174.	No	Animal Study
Emara R, Krois J, Schwendicke F. Maintaining pulpal vitality: Cost-effectiveness analysis on carious tissue removal and direct pulp capping. J Dent. 2020;96:103330.	No	Not pulpotomy
Emine ST, Tuba UA. White mineral trioxide aggregate pulpotomies: Two case reports with long-term follow-up. Contemp Clin Dent. 2011;2(4):381-384.	No	Case report
Eppa HR, Puppala R, Kethineni B, Banavath S, Kanumuri PK, Kishore GVS. Comparative Evaluation of Three Different Materials: Mineral Trioxide Aggregate, Triple Antibiotic Paste, and Abscess Remedy on Apical Development of Vital Young Permanent Teeth. Contemp Clin Dent. 2018;9(2):158-163.	Yes	/
Erfanparast L, Iranparvar P, Vafaei A. Direct pulp capping in primary molars using a resin-modified Portland cement-based material (TheraCal) compared to MTA with 12-month follow-up: a randomised clinical trial. Eur Arch Paediatr Dent. 2018;19(3):197-203.	No	Not pulpotomy
Esmaeilzadeh M, Moradkhani S, Daneshyar F, et al. Antimicrobial and cytotoxic properties of calcium-enriched mixture cement, Iranian propolis, and propolis with herbal extracts in primary dental pulp stem cells. Restor Dent Endod. 2022;48(1):e2.	No	In vitro study
Fallahinejad Ghajari M, Mirkarimi M, Vatanpour M, Kharrazi Fard MJ. Comparison of pulpotomy with formocresol and MTA in primary molars: a systematic review and meta- analysis. Iran Endod J. 2008;3(3):45-49.	No	Review
Farsi N, Alamoudi N, Balto K, Mushayt A. Success of mineral trioxide aggregate in pulpotomized primary molars. J Clin Pediatr Dent. 2005;29(4):307-311.	No	Primary teeth
Farzad-Mohajeri S, Pedram MS, Saeedifar N, et al. Direct pulp capping with autologous bone marrow derived stem cells in dogs. Vet Res Forum. 2022;13(2):193-200.	No	Animal Study
Fatima S, Alam S, Kumar A, Andrabi SMUN, Rehman A. Minimal intervention treatment of crown-root fracture in a mature permanent tooth by MTA pulpotomy and Fragment Reattachment: A Case Report. Aust Endod J. 2021;47(2):365-371.	No	Case report
Fasoulas A, Keratiotis G, Spineli L, et al. Comparative efficacy of materials used in patients undergoing pulpotomy or direct pulp capping in carious teeth: A systematic review and meta-analysis. Clin Exp Dent Res. 2023;9(6):1129-1148.	No	Review
Fernández CC, Martínez SS, Jimeno FG, Lorente Rodríguez AI, Mercadé M. Clinical and radiographic outcomes of the use of four dressing materials in pulpotomized primary molars: a randomized clinical trial with 2-year follow-up. Int J Paediatr Dent. 2013;23(6):400-407.	No	Primary teeth
Fekrazad R, Seraj B, Ghadimi S, Tamiz P, Mottahary P, Dehghan MM. The effect of low-level laser therapy (810 nm) on root development of immature permanent teeth in dogs. Lasers Med Sci. 2015;30(4):1251-1257.	No	Animal Study
Firoozi P, Salman BN, Aslaminabadi N. Clinical and radiographic comparison of Biodentine and Formocresol: an updated meta-analysis with trial sequential analysis. Eur Arch Paediatr Dent. 2022;23(6):855-867.	No	Review
Foley JI. A pan-European comparison of the use of mineral trioxide aggregate (MTA) by postgraduates in paediatric dentistry. Eur Arch Paediatr Dent. 2013;14(2):113-116.	No	Not clinical study
Friedlander L, McElroy K, Daniel B, Cullinan M, Hanlin S. Direct pulp capping of permanent teeth in New Zealand general dental practice--a practice based research study. N Z Dent J. 2015;111(2):58-64.	No	Not clinical study
Fuks AB. Current concepts in vital primary pulp therapy. Eur J Paediatr Dent. 2002;3(3):115-120.	No	Review
Galani M, Tewari S, Sangwan P, Mittal S, Kumar V, Duhan J. Comparative Evaluation of Postoperative Pain and Success Rate after Pulpotomy and Root Canal Treatment in Cariously Exposed Mature Permanent Molars: A Randomized Controlled Trial. J Endod. 2017;43(12):1953-1962.	Yes	/
Garcia-Godoy F, Murray PE. Recommendations for using regenerative endodontic procedures in permanent immature traumatized teeth. Dent Traumatol. 2012;28(1):33-41.	No	Review
Garrocho-Rangel A, Flores H, Silva-Herzog D, Rosales-Ibañez R, Pozos-Guillen AJ. Direct pulp capping in primary molars with enamel matrix derivative: report of a case. J Clin Pediatr Dent. 2009;34(1):9-12.	No	Case report
Gaviño-Orduña JF, Caviedes-Bucheli J, Manzanares-Céspedes MC, et al. Dentin Growth after Direct Pulp Capping with the Different Fractions of Plasma Rich in Growth Factors (PRGF) vs. MTA: Experimental Study in Animal Model. J Clin Med. 2021;10(15):3432.	No	Animal Study
Ghahramani Y, Shafiei F, Jowkar Z, Kazemian S. The Effects of Various Restorative Techniques on the Fracture Resistance of Pulpotomized Permanent Premolars. Int J Dent. 2021;2021:5590911.	No	The study did not evaluate the success rate of pulpotomy
Ghajari MF, Ghasemi A, Moradi AY, Sanjari K. Fracture resistance of pulpotomized and composite-restored primary molars: Incremental versus bulk-fill techniques. Dent Res J (Isfahan). 2020;17(6):412-416.	No	In vitro study
Giraud T, Jeanneau C, Rombouts C, Bakhtiar H, Laurent P, About I. Pulp capping materials modulate the balance between inflammation and regeneration. Dent Mater. 2019;35(1):24-35.	No	Review
Gizani S, Seremidi K, Stratigaki E, Tong HJ, Duggal M, Kloukos D. Vital Pulp Therapy in Primary Teeth with Deep Caries: An Umbrella Review. Pediatr Dent. 2021;43(6):426-437.	No	Review
Glynis A, Foschi F, Kefalou I, Koletsi D, Tzanetakis GN. Regenerative Endodontic Procedures for the Treatment of Necrotic Mature Teeth with Apical Periodontitis: A Systematic Review and Meta-analysis of Randomized Controlled Trials. J Endod. 2021;47(6):873-882.	No	Review
Godhi B, Tyagi R. Success Rate of MTA Pulpotomy on Vital Pulp of Primary Molars: A 3-Year Observational Study. Int J Clin Pediatr Dent. 2016;9(3):222-227.	No	Primary teeth
Gomes I. Partial Pulpotomy with Mineral Trioxide Aggregate in Permanent Incisors with Complicated Crown Fracture: 5-Year Follow-Up. Case Rep Dent. 2020;2020:8855331.	No	Case report
Gomez-Sosa JF, Granone-Ricella M, Rosciano-Alvarez M, Barrios-Rodriguez VD, Goncalves-Pereira J, Caviedes-Bucheli J. Determining Factors in the Success of Direct Pulp Capping: A Systematic Review. J Contemp Dent Pract. 2024;25(4):392-401.	No	Review
Goyal P, Pandit IK, Gugnani N, Gupta M, Goel R, Gambhir RS. Clinical and radiographic comparison of various medicaments used for pulpotomy in primary molars: A randomized clinical trial. Eur J Dent. 2016;10(3):315-320.	No	Primary teeth
Guan X, Zhou Y, Yang Q, et al. Vital Pulp Therapy in Permanent Teeth with Irreversible Pulpitis Caused by Caries: A Prospective Cohort Study. J Pers Med. 2021;11(11):1125.	No	Not MTA
Gudkina J, Mindere A, Locane G, Brinkmane A. Review of the success of pulp exposure treatment of cariously and traumatically exposed pulps in immature permanent incisors and molars. Stomatologija. 2012;14(3):71-80.	No	Review
Guven Y, Aksakal SD, Avcu N, Unsal G, Tuna EB, Aktoren O. Success Rates of Pulpotomies in Primary Molars Using Calcium Silicate-Based Materials: A Randomized Control Trial. Biomed Res Int. 2017;2017:4059703.	No	Primary teeth
Haikal L, Ferraz Dos Santos B, Vu DD, Braniste M, Dabbagh B. Biodentine Pulpotomies on Permanent Traumatized Teeth with Complicated Crown Fractures. J Endod. 2020;46(9):1204-1209.	No	Not MTA
Haghgoo R, Abbasi F. Clinical and Radiographic Success of Pulpotomy with MTA in Primary Molars: 30 Months Follow up. Iran Endod J. 2010;5(4):157-160.	No	Primary teeth
Hameed MH, Gul M, Ghafoor R, Badar SB. Management of immature necrotic permanent teeth with regenerative endodontic procedures - a review of literature. J Pak Med Assoc. 2019;69(10):1514-1520.	No	Review
Haney KL. Current trends in primary tooth pulp therapy. J Okla Dent Assoc. 2007;99(2):28-38.	No	Review
Harandi A, Forghani M, Ghoddusi J. Vital pulp therapy with three different pulpotomy agents in immature molars: a case report. Iran Endod J. 2013;8(3):145-148.	No	Case report
Harlamb SC. Management of incompletely developed teeth requiring root canal treatment. Aust Dent J. 2016;61 Suppl 1:95-106.	No	Review
Harms CS, Schäfer E, Dammaschke T. Clinical evaluation of direct pulp capping using a calcium silicate cement-treatment outcomes over an average period of 2.3 years. Clin Oral Investig. 2019;23(9):3491-3499.	No	Not MTA
Havale R, Anegundi RT, Indushekar K, Sudha P. Clinical and radiographic evaluation of pulpotomies in primary molars with formocresol, glutaraldehyde and ferric sulphate. Oral Health Dent Manag. 2013;12(1):24-31.	No	Primary teeth
Hegde S, Sowmya B, Mathew S, Bhandi SH, Nagaraja S, Dinesh K. Clinical evaluation of mineral trioxide aggregate and biodentine as direct pulp capping agents in carious teeth. J Conserv Dent. 2017;20(2):91-95.	No	Not pulpotomy
Hemavathi, Nagarathna J, Srinath SK, Hiremath MC. Clinical and radiographic evaluation of the efficacy of sodium hypochlorite as a haemostatic agent compared with physiologic saline on the success of calcium hydroxide pulpotomies in primary molars: an in vivo study. Eur Arch Paediatr Dent. 2018;19(6):423-430.	No	Primary teeth
Hilton TJ, Ferracane JL, Mancl L; Northwest Practice-based Research Collaborative in Evidence-based Dentistry (NWP). Comparison of CaOH with MTA for direct pulp capping: a PBRN randomized clinical trial. J Dent Res. 2013;92(7 Suppl):16S-22S.	No	Not pulpotomy
Hincapié S, Fuks A, Mora I, Bautista G, Socarras F. Teaching and practical guidelines in pulp therapy in primary teeth in Colombia - South America. Int J Paediatr Dent. 2015;25(2):87-92.	No	Not clinical study
Hiremath H, Saikalyan S, Kulkarni SS, Hiremath V. Second-generation platelet concentrate (PRF) as a pulpotomy medicament in a permanent molar with pulpitis: a case report. Int Endod J. 2012;45(1):105-112.	No	Case report
Holan G, Eidelman E, Fuks AB. Long-term evaluation of pulpotomy in primary molars using mineral trioxide aggregate or formocresol. Pediatr Dent. 2005;27(2):129-136.	No	Primary teeth
Howley B, Seale NS, McWhorter AG, Kerins C, Boozer KB, Lindsey D. Pulpotomy versus pulpectomy for carious vital primary incisors: randomized controlled trial. Pediatr Dent. 2012;34(5):112-119.	No	Primary teeth
Hugar SM, Reddy R, Deshpande SD, Shigli A, Gokhale NS, Hugar SS. In vivo Comparative Evaluation of Mineral Trioxide Aggregate and Formocresol Pulpotomy in Primary Molars: A 60-month Follow-up Study. Contemp Clin Dent. 2017;8(1):122-127.	No	Primary teeth
Hussain MI, Bashar AK, Shikder AZ. Alternative Management of Acute Irreversible Pulpitis of an Adult HIV-Positive Patient: A Case Report: Acute irreversible pulpitis. Bangladesh Medical Research Council Bulletin. 2021;47(2):230-4.	No	Case report
Hussain MI, Bashar AM. Outcome of Mineral Trioxide Aggregate Pulpotomy for Mature Permanent Molars with Symptoms Indicative of Irreversible Pulpitis. Mymensingh Med J. 2022;31(1):223-229.	No	Not ProRoot MTA
Hutcheson C, Seale NS, McWhorter A, Kerins C, Wright J. Multi-surface composite vs stainless steel crown restorations after mineral trioxide aggregate pulpotomy: a randomized controlled trial. Pediatr Dent. 2012;34(7):460-467.	No	The study did not evaluate the success rate of pulpotomy
Iaculli F, Rodríguez-Lozano FJ, Briseño-Marroquín B, Wolf TG, Spagnuolo G, Rengo S. Vital Pulp Therapy of Permanent Teeth with Reversible or Irreversible Pulpitis: An Overview of the Literature. J Clin Med. 2022;11(14):4016.	No	Review
Ibricevic H, al-Jame Q. Ferric sulfate as pulpotomy agent in primary teeth: twenty month clinical follow-up. J Clin Pediatr Dent. 2000;24(4):269-272.	No	Primary teeth
Iqbal Z, Qureshi AH. Monoblock obturation technique for non-vital immature permanent maxillary incisors using mineral trioxide aggregate: results from case series. J Coll Physicians Surg Pak. 2014;24(1):56-59.	No	Case series
Jakovljevic A, Jaćimović J, Aminoshariae A, Fransson H. Effectiveness of vital pulp treatment in managing nontraumatic pulpitis associated with no or nonspontaneous pain: A systematic review. Int Endod J. 2023;56 Suppl 3:340-354.	No	Review
Jamali Z, Alavi V, Najafpour E, Aminabadi NA, Shirazi S. Randomized Controlled Trial of Pulpotomy in Primary Molars using MTA and Formocresol Compared to 3Mixtatin: A Novel Biomaterial. J Clin Pediatr Dent. 2018;42(5):361-366.	No	Primary teeth
Janani K, Sandhya R. Decision Analysis for Vital Pulp Therapy in Mature Permanent Teeth. Indian Journal of Public Health Research & Development. 2020; 1;11(4).	No	Review
Jha P, Virdi MS, Nain S. A Regenerative Approach for Root Canal Treatment of Mature Permanent Teeth: Comparative Evaluation with 18 Months Follow-up. Int J Clin Pediatr Dent. 2019;12(3):182-188.	No	Not pulpotomy
Jha S, Namdev R, Singhal R, Goel N, Singhal P, Rani R. Comparative Evaluation of Effectiveness of TheraCal LC, MTA, and Calcium Hydroxide in Direct Pulp Capping in Primary Molars: Randomized Clinical Study. Int J Clin Pediatr Dent. 2023;16(Suppl 2):213-219.	No	Not pulpotomy
Jia W, Zhao Y, Yang J, et al. Simvastatin Promotes Dental Pulp Stem Cell-induced Coronal Pulp Regeneration in Pulpotomized Teeth. J Endod. 2016;42(7):1049-1054.	No	Not MTA
Jiang S, Wu H, Zhang CF. Partial Pulpotomy of Immature Teeth with Apical Periodontitis using Bioceramics and Mineral Trioxide Aggregate: A Report of Three Cases. Chin J Dent Res. 2016;19(2):115-120.	No	Case report
Jitaru S, Hodisan I, Timis L, Lucian A, Bud M. The use of bioceramics in endodontics - literature review. Clujul Med. 2016;89(4):470-473.	No	Review
Johri S, Verma P, Bains R, Tikku AP. Human amniotic membrane as therapeutic agent in pulpotomy of permanent molars. BMJ Case Rep. 2021;14(10):e243414. Published 2021 Oct 19.	No	Not MTA
Joseph EJ, Rao A, Mahabala KY, Shenoy R, Rao A, Srikrishna SB. Clinical and Radiographic Evaluation of Mineral Trioxide Aggregate and Human Amniotic Membrane Pulpotomy in Primary Molars: A Randomized Clinical Trial. Int J Clin Pediatr Dent. 2024;17(6):641-646.	No	Primary teeth
Jung IY, Lee SJ, Hargreaves KM. Biologically based treatment of immature permanent teeth with pulpal necrosis: a case series. Tex Dent J. 2012;129(6):601-616.	No	Case series
Junqueira MA, Cunha NNO, Caixeta FF, et al. Clinical, Radiographic and Histological Evaluation of Primary Teeth Pulpotomy Using MTA And Ferric Sulfate. Braz Dent J. 2018;29(2):159-165.	No	Primary teeth
Kadhem M, Yusuf A, Altajer F, Hadi AS, Alwadaei M. Outcome of Vital Pulp Therapy in Permanent Teeth with Carious Pulp Exposure: A Series of Successfully Treated Teeth. Bahrain Medical Bulletin. 2021 Mar 1;43(1).	No	Case series
Kang CM, Sun Y, Song JS, et al. A randomized controlled trial of various MTA materials for partial pulpotomy in permanent teeth. J Dent. 2017;60:8-13.	Yes	/
Kang CM, Seong S, Song JS, Shin Y. The Role of Hydraulic Silicate Cements on Long-Term Properties and Biocompatibility of Partial Pulpotomy in Permanent Teeth. Materials (Basel). 2021;14(2):305.	Yes	/
Karrar RN, Cushley S, Duncan HF, et al. Molecular biomarkers for objective assessment of symptomatic pulpitis: A systematic review and meta-analysis. Int Endod J. 2023;56(10):1160-1177.	No	Review
Kathal S, Gupta S, Bhayya DP, Rao A, Roy AP, Sabhlok A. A comparative evaluation of clinical and radiographic success rate of pulpotomy in primary molars using antioxidant mix and mineral trioxide aggregate: An in vivo 1-year follow-up study. J Indian Soc Pedod Prev Dent. 2017;35(4):327-331.	No	Primary teeth
Kavitha M, Shakthipriya S, Arunaraj D, Hemamalini R, Velayudham S, Bakthavatchalam B. Comparative Evaluation of Platelet-rich Fibrin and Concentrated Growth Factor as Scaffolds in Regenerative Endodontic Procedure: A Randomized Controlled Clinical Trial. J Contemp Dent Pract. 2022;23(12):1211-1217.	No	Not pulpotomy
Kermanshah H, Ranjbar Omrani L, Ghabraei S, Fekrazad R, Daneshparvar N, Bagheri P. Direct Pulp Capping With ProRoot MTA Alone and in Combination With Er:YAG Laser Irradiation: A Clinical Trial. J Lasers Med Sci. 2020;11(Suppl 1):S60-S66.	No	Not pulpotomy
Keswani D, Pandey RK, Ansari A, Gupta S. Comparative evaluation of platelet-rich fibrin and mineral trioxide aggregate as pulpotomy agents in permanent teeth with incomplete root development: a randomized controlled trial. J Endod. 2014;40(5):599-605.	Yes	/
Khalil IT, Sarkis T, Naaman A. MM-MTA for direct pulp capping: a histologic comparison with ProRoot MTA in rat molars. J Contemp Dent Pract. 2013;14(6):1019-1023.	No	Animal Study
Khorakian F, Mazhari F, Asgary S, et al. Two-year outcomes of electrosurgery and calcium-enriched mixture pulpotomy in primary teeth: a randomised clinical trial. Eur Arch Paediatr Dent. 2014;15(4):223-228.	No	Primary teeth
Kierat A, Laszczyńska M, Kowalska E, Weyna E. Porównanie wplywu preparatu mineral trioxide aggregate i wodorotlenku wapnia na miazge zebóow stałych w leczeniu biologicznym i w hodowli komórkowej [Comparison of the influence of mineral trioxide aggregate and calcium hydroxide on dental pulp of permanent teeth in biological treatment and cell cultures]. Ann Acad Med Stetin. 2010;56(2):89-96.	No	In vitro study
Kiranmayi T, Vemagiri CT, Rayala C, Chandrappa V, Bathula H, Challagulla A. In vivo comparison of bioceramic putty and mineral trioxide aggregate as pulpotomy medicament in primary molars. A 12-month follow-up randomized clinical trial. Dent Res J (Isfahan). 2022;19:84.	No	Primary teeth
Kirilova JN, Kosturkov D. Direct Pulp Capping with Advanced Platelet-Rich Fibrin: A Report of Two Cases. Medicina (Kaunas). 2023;59(2):225.	No	Case report
Koli B, Chawla A, Logani A, Kumar V, Sharma S. Combination of Nonsurgical Endodontic and Vital Pulp Therapy for Management of Mature Permanent Mandibular Molar Teeth with Symptomatic Irreversible Pulpitis and Apical Periodontitis. J Endod. 2021;47(3):374-381.	Yes	/
Komabayashi T, Zhu Q, Eberhart R, Imai Y. Current status of direct pulp-capping materials for permanent teeth. Dent Mater J. 2016;35(1):1-12.	No	Review
Komora P, Vámos O, Gede N, et al. Comparison of bioactive material failure rates in vital pulp treatment of permanent matured teeth - a systematic review and network meta-analysis. Sci Rep. 2024;14(1):18421.	No	Review
Koyuncuoglu G, Gorken FN, Ikikarakayali G, Zorlu S, Erdem AP, Sepet E, Aren G. Management of open apices in thirteen traumatized permanent incisors using mineral trioxide aggregate: Case series. pediatric dental journal. 2013 Apr 1;23(1):51-6.	No	Case series
Kumar K, Naz S, Memon P, Arshad MM, Rajput F, Shaikh MA. Efficacy of bio-dentine and mineral trioxide aggregate in pulpotomies of cariously exposed vital permanent teeth. Rawal Medical Journal. 2020 Dec 17;45(4):875-875.	No	It was not performed radiographic evaluation
Kumar V, Juneja R, Duhan J, Sangwan P, Tewari S. Comparative evaluation of platelet-rich fibrin, mineral trioxide aggregate, and calcium hydroxide as pulpotomy agents in permanent molars with irreversible pulpitis: A randomized controlled trial. Contemp Clin Dent. 2016;7(4):512-518.	Yes	/
Kumari R, Murmu LB, Ghosh A, Mazumder D. Discrete pulp canal calcification in a case of full pulpotomy: A 2-year follow-up case report. J Conserv Dent Endod. 2024;27(9):993-996.	No	Case report
Kunert GG, Kunert IR, da Costa Filho LC, de Figueiredo JAP. Permanent teeth pulpotomy survival analysis: retrospective follow-up. J Dent. 2015;43(9):1125-1131.	No	Not ProRoot MTA
Kunert M, Lukomska-Szymanska M. Bio-Inductive Materials in Direct and Indirect Pulp Capping-A Review Article. Materials (Basel). 2020;13(5):1204.	No	Review
Lam W, Frick KJ, Walker MP. Immediate restoration after mineral trioxide aggregate pulpotomy with amalgam condensation: an in vitro study. Gen Dent. 2019;67(3):47-51.	No	In vitro study
Lee S, Park YT, Setzer FC. Combined Regenerative and Vital Pulp Therapies in an Immature Mandibular Molar: A Case Report. J Endod. 2020;46(8):1085-1090.	No	Case report
Lee H, Shin Y, Kim SO, Lee HS, Choi HJ, Song JS. Comparative Study of Pulpal Responses to Pulpotomy with ProRoot MTA, RetroMTA, and TheraCal in Dogs' Teeth. J Endod. 2015;41(8):1317-1324.	No	Animal Study
Li M, Hu X, Li X, et al. Dentist-related factors influencing the use of vital pulp therapy: a survey among dental practitioners in China. J Int Med Res. 2019;47(6):2381-2393.	No	Not clinical study
Li Y, Sui B, Dahl C, et al. Pulpotomy for carious pulp exposures in permanent teeth: A systematic review and meta-analysis. J Dent. 2019;84:1-8.	No	Review
Li Z, Cao L, Fan M, Xu Q. Direct Pulp Capping with Calcium Hydroxide or Mineral Trioxide Aggregate: A Meta-analysis. J Endod. 2015;41(9):1412-1417.	No	Review
Liang Y, Ma R, Chen L, et al. Efficacy of i-PRF in regenerative endodontics therapy for mature permanent teeth with pulp necrosis: study protocol for a multicentre randomised controlled trial. Trials. 2021;22(1):436.	No	Not pulpotomy
Lim GS, Wey MC, Azami NH, et al. From Endodontic Therapy to Regenerative Endodontics: New Wine in Old Bottles. Curr Stem Cell Res Ther. 2021;16(5):577-588.	No	Review
Lima RV, Esmeraldo MR, de Carvalho MG, et al. Pulp repair after pulpotomy using different pulp capping agents: a comparative histologic analysis. Pediatr Dent. 2011;33(1):14-18.	No	Animal Study
Lin LM, Rosenberg PA. Repair and regeneration in endodontics. Int Endod J. 2011;44(10):889-906.	No	Review
Lin LM, Ricucci D, Saoud TM, Sigurdsson A, Kahler B. Vital pulp therapy of mature permanent teeth with irreversible pulpitis from the perspective of pulp biology. Aust Endod J. 2020;46(1):154-166.	No	Review
Lin PY, Chen HS, Wang YH, Tu YK. Primary molar pulpotomy: a systematic review and network meta-analysis. J Dent. 2014;42(9):1060-1077.	No	Review
Llena C, Hernández M, Melo M, Sanz JL, Forner L. Follow-up of patients subjected to direct and indirect pulp capping of young permanent teeth. A retrospective study. Clin Exp Dent Res. 2021;7(4):429-435.	No	Not pulpotomy
Lopes CS, Junqueira MA, Cosme-Silva L, et al. Initial inflammatory response after the pulpotomy of rat molars with MTA or ferric sulfate. J Appl Oral Sci. 2019;27:e20180550.	No	Animal Study
Lourenço Neto N, Marques NC, Fernandes AP, et al. Clinical and radiographic evaluation of Portland cement added to radiopacifying agents in primary molar pulpotomies. Eur Arch Paediatr Dent. 2015;16(5):377-382.	No	Primary teeth
Louwakul P, Lertchirakarn V. Response of inflamed pulps of rat molars after capping with pulp-capping material containing fluocinolone acetonide. J Endod. 2015;41(4):508-512.	No	Animal Study
Lu G, Wang X, Hu J, Chen Y, Huang X. Two horizontal root fractures of a permanent central incisor tooth: A case report. Heliyon. 2024;10(21):e39640.	No	Case report
Luiz de Oliveira da Rosa W, Machado da Silva T, Fernando Demarco F, Piva E, Fernandes da Silva A. Could the application of bioactive molecules improve vital pulp therapy success? A systematic review. J Biomed Mater Res A. 2017;105(3):941-956.	No	Review
Luotonen N, Kuntsi-Vaattovaara H, Sarkiala-Kessel E, Junnila JJ, Laitinen-Vapaavuori O, Verstraete FJ. Vital pulp therapy in dogs: 190 cases (2001-2011). J Am Vet Med Assoc. 2014;244(4):449-459.	No	Animal Study
Ma T, Sun D, Wang L, Tian C. Application of iRoot Bio-Based Ceramics in the Pediatric Treatment of Dental Pulp. Nanoscience and Nanotechnology Letters. 2020 Jun 1;12(6):787-92.	No	Not MTA
Machado MAAM, Stafuzza TC, Vitor LLR, et al. Pulp repair response after the use of a dentin-pulp biostimulation membrane (BBio) in primary teeth: study protocol for a randomized clinical trial. Trials. 2020;21(1):874.	No	Primary teeth
Machado R, Tomazinho LF, Magagnin R, Leal Silva EJ, Vansan LP. Management of progressive apical root resorption 13 years after dental trauma and primary endodontic treatment. Gen Dent. 2016;64(4):74-76.	No	Case report
Machareonsap H, Chompu-Inwai P, Chaipattanawan N, Manmontri C. Giving the pulp another chance: a case report of vital pulp therapy retreatment. Gen Dent. 2024;72(4):16-22.	No	Case report
MacInnes A. What is the most effective endodontic medicament for pulpotomies in immature permanent teeth?. Evid Based Dent. 2020;21(3):108-109.	No	Review
Madhumita S, Chakravarthy D, Vijayaraja S, Kumar SA, Kavimalar DS. The outcome of partial pulpotomy in traumatized permanent anterior teeth - A systematic review and meta-analysis. Indian J Dent Res. 2022;33(2):203-208.	No	Review
Madurantakam P. Is pulpotomy an effective therapeutic option for the management of acute irreversible pulpitis in mature permanent teeth?. Evid Based Dent. 2022;23(4):136.	No	Review
Mahapatra J, Nikhade PP, Patel A, Mankar N, Taori P. Comparative Evaluation of the Efficacy of TheraCal LC, Mineral Trioxide Aggregate, and Biodentine As Direct Pulp Capping Materials in Patients With Pulpal Exposure in Posterior Teeth: A Triple-Blinded Randomized Parallel Group Clinical Trial. Cureus. 2024;16(2):e55022.	No	Not pulpotomy
Malekafzali B, Shekarchi F, Asgary S. Treatment outcomes of pulpotomy in primary molars using two endodontic biomaterials. A 2-year randomised clinical trial. Eur J Paediatr Dent. 2011;12(3):189-193.	No	Primary teeth
Marinčák D, Doležel V, Přibyl M, et al. Conservative Treatment of Complicated Crown Fracture and Crown-Root Fracture of Young Permanent Incisor-A Case Report with 24-Month Follow-Up. Children (Basel). 2021;8(9):725.	No	Case report
Marques MS, Wesselink PR, Shemesh H. Outcome of Direct Pulp Capping with Mineral Trioxide Aggregate: A Prospective Study [published correction appears in J Endod. 2018 Jan;44(1):178. doi: 10.1016/j.joen.2017.11.021]. J Endod. 2015;41(7):1026-1031.	No	Not pulpotomy
Marques NC, Neto NL, Rodini Cde O, et al. Low-level laser therapy as an alternative for pulpotomy in human primary teeth. Lasers Med Sci. 2015;30(7):1815-1822.	No	Primary teeth
Matoug-Elwerfelli M, ElSheshtawy AS, Duggal M, Tong HJ, Nazzal H. Vital pulp treatment for traumatized permanent teeth: A systematic review. Int Endod J. 2022;55(6):613-629.	No	Review
Maturo P, Costacurta M, Bartolino M, Docimo R. MTA applications in pediatric dentistry. Oral Implantol (Rome). 2009;2(3):37-44.	No	Review
McIntyre JD, Vann WF Jr. Two case reports of complicated permanent crown fractures treated with partial pulpotomies. Pediatr Dent. 2009;31(2):117-122.	No	Case report
Mendoza-Mendoza A, Biedma-Perea M, Iglesias-Linares A, Abalos-Labruzzi C, Solano-Mendoza B. Effect of mineral trioxide aggregate (MTA) pulpotomies in primary molars on their permanent tooth successors. Am J Dent. 2014;27(5):268-272.	No	Primary teeth
Meschi N, Castro AB, Vandamme K, Quirynen M, Lambrechts P. The impact of autologous platelet concentrates on endodontic healing: a systematic review. Platelets. 2016;27(7):613-633.	No	Review
Meschi N, EzEldeen M, Garcia AET, et al. Regenerative Endodontic Procedure of Immature Permanent Teeth with Leukocyte and Platelet-rich Fibrin: A Multicenter Controlled Clinical Trial. J Endod. 2021;47(11):1729-1750.	No	Not pulpotomy
Mettlach SE, Zealand CM, Botero TM, Boynton JR, Majewski RF, Hu JC. Comparison of mineral trioxide aggregate and diluted formocresol in pulpotomized human primary molars: 42-month follow-up and survival analysis. Pediatr Dent. 2013;35(3):E87-E94.	No	Primary teeth
Miller EK, Lee JY, Tawil PZ, Teixeira FB, Vann WF Jr. Emerging therapies for the management of traumatized immature permanent incisors. Pediatr Dent. 2012;34(1):66-69.	No	Case report
Miltiadous ME, Floratos SG. Regenerative Endodontic Treatment as a Retreatment Option for a Tooth with Open Apex - A Case Report. Braz Dent J. 2015;26(5):552-556.	No	Case report
Minic S, Florimond M, Sadoine J, et al. Evaluation of Pulp Repair after BiodentineTM Full Pulpotomy in a Rat Molar Model of Pulpitis. Biomedicines. 2021;9(7):784.	No	Animal Study
Mittal N, Baranwal HC, Kumar P, Gupta S. Assessment of pulp sensibility in the mature necrotic teeth using regenerative endodontic therapy with various scaffolds - Randomised clinical trial. Indian J Dent Res. 2021;32(2):216-220.	No	Not pulpotomy
Miyashita H, Worthington HV, Qualtrough A, Plasschaert A. Pulp management for caries in adults: maintaining pulp vitality. Cochrane Database Syst Rev. 2007;(2):CD004484.	No	Review
Mohammadi Z, Shalavi S. CLINICAL APPLICATIONS OF MTA IN NON-VITAL OPEN-APEX TEETH: AN UPDATE REVIEW. International Journal of Clinical Dentistry. 2021; 1;14(3).	No	Review
Mohammadi Z, Yazdizadeh M. Obturation of immature non-vital tooth using MTA. Case report. N Y State Dent J. 2011;77(1):33-35.	No	Case report
Moretti AB, Sakai VT, Oliveira TM, et al. The effectiveness of mineral trioxide aggregate, calcium hydroxide and formocresol for pulpotomies in primary teeth. Int Endod J. 2008;41(7):547-555.	No	Primary teeth
Morotomi T, Washio A, Kitamura C. Current and future options for dental pulp therapy. Jpn Dent Sci Rev. 2019;55(1):5-11.	No	Review
Mortazavi M, Mesbahi M. Comparison of zinc oxide and eugenol, and Vitapex for root canal treatment of necrotic primary teeth. Int J Paediatr Dent. 2004;14(6):417-424.	No	Primary teeth
Mouawad S, Artine S, Hajjar P, McConnell R, Fahd JC, Sabbagh J. Frequently asked questions in direct pulp capping of permanent teeth. Dent Update. 2014;41(4):298-304.	No	Not clinical study
Munir A, Zehnder M, Rechenberg DK. Wound Lavage in Studies on Vital Pulp Therapy of Permanent Teeth with Carious Exposures: A Qualitative Systematic Review. J Clin Med. 2020;9(4):984.	No	Review
Munoz-Sanchez ML, Gravier A, Francois O, Nicolas E, Hennequin M, Decerle N. In Vitro Resistance of Natural Molars vs. Additive-Manufactured Simulators Treated with Pulpotomy and Endocrown. J Funct Biomater. 2023;14(9):444.	No	In vitro study
Murray PE. Review of guidance for the selection of regenerative endodontics, apexogenesis, apexification, pulpotomy, and other endodontic treatments for immature permanent teeth. Int Endod J. 2023;56 Suppl 2:188-199.	No	Review
Murray PE, Garcia-Godoy F, Hargreaves KM. Regenerative endodontics: a review of current status and a call for action. J Endod. 2007;33(4):377-390.	No	Review
Musale PK, Soni AS. Clinical Pulpotomy Trial of Copaifera Langsdorffii Oil Resin Versus Formocresol and White Mineral Trioxide Aggregate in Primary Teeth. Pediatr Dent. 2016;38(2):5-12.	No	Primary teeth
Mushtaq A, Nangia T, Goswami M. Comparative Evaluation of the Treatment Outcomes of Pulpotomy in Primary Molars Using Mineral Trioxide Aggregate and 3Mixtatin: A Randomized Clinical Trial. Int J Clin Pediatr Dent. 2023;16(6):810-815.	No	Primary teeth
Mythraiye R, Rao VV, Minor Babu MS, Satyam M, R P, Paravada C. Evaluation of the Clinical and Radiological Outcomes of Pulpotomized Primary Molars Treated with Three Different Materials: Mineral Trioxide Aggregate, Biodentine, and Pulpotec. An In-vivo Study. Cureus. 2019;11(6):e4803.	No	Primary teeth
Nadin G, Goel BR, Yeung CA, Glenny AM. Pulp treatment for extensive decay in primary teeth. Cochrane Database Syst Rev. 2003;(1):CD003220.	No	Review
Nagas E, Ertan A, Eymirli A, Uyanik O, Cehreli ZC. Tooth Discoloration Induced by Different Calcium Silicate-Based Cements: A Two-Year Spectrophotometric and Photographic Evaluation in Vitro. J Clin Pediatr Dent. 2021;45(2):112-116.	No	In vitro study
Nagendrababu V, Pulikkotil SJ, Veettil SK, Jinatongthai P, Gutmann JL. Efficacy of Biodentine and Mineral Trioxide Aggregate in Primary Molar Pulpotomies-A Systematic Review and Meta-Analysis With Trial Sequential Analysis of Randomized Clinical Trials. J Evid Based Dent Pract. 2019;19(1):17-27.	No	Review
Nagi P, Waly N, Elbardissy A, Khalifa M. Case Report: Immediate pain relief after partial pulpotomy of cariously exposed young permanent molar using mineral trioxide aggregate and root maturation, with two years follow-up. F1000Research. 2018 Oct 8;7:1616.	No	Case report
Nagy MM, Tawfik HE, Hashem AA, Abu-Seida AM. Regenerative potential of immature permanent teeth with necrotic pulps after different regenerative protocols. J Endod. 2014;40(2):192-198.	No	Not pulpotomy
Nakashima M, Iohara K. Mobilized dental pulp stem cells for pulp regeneration: initiation of clinical trial. J Endod. 2014;40(4 Suppl):S26-S32.	No	Not pulpotomy
Nazemi Salman B, Kalantari M, Mohebbi Rad M, Saburi E. Comparison of cytotoxic and apoptosis-inducing effects of MTA, propolis, and propolis-MTA on immature dental pulp stem cells. Eur Arch Paediatr Dent. 2023;24(6):797-802.	No	In vitro study
Naik S, Hegde AH. Mineral trioxide aggregate as a pulpotomy agent in primary molars: an in vivo study. J Indian Soc Pedod Prev Dent. 2005;23(1):13-16.	No	Primary teeth
Nair PN, Duncan HF, Pitt Ford TR, Luder HU. Histological, ultrastructural and quantitative investigations on the response of healthy human pulps to experimental capping with Mineral Trioxide Aggregate: a randomized controlled trial. 2008. Int Endod J. 2009;42(5):422-444.	Yes	Not pulpotomy
Negi A, Katyal S, Vallala P, Bindu HK, Yadav V, Hasan S. Total Pulpotomy Using a Newer Mineral Trioxide Aggregate for Managing Complicated Crown Fractures in Mature Permanent Incisors: A Case Report. Cureus. 2024;16(8):e68252.	No	Case report
Nguyen TD, Judd PL, Barrett EJ, Sidhu N, Casas MJ. Comparison of Ferric Sulfate Combined Mineral Trioxide Aggregate Pulpotomy and Zinc Oxide Eugenol Pulpectomy of Primary Maxillary Incisors: An 18-month Randomized, Controlled Trial. Pediatr Dent. 2017;39(1):34-38.	No	Primary teeth
Nie E, Yu J, Jiang R, et al. Effectiveness of Direct Pulp Capping Bioactive Materials in Dentin Regeneration: A Systematic Review. Materials (Basel). 2021;14(22):6811.	No	Review
Noorollahian H. Comparison of mineral trioxide aggregate and formocresol as pulp medicaments for pulpotomies in primary molars. Br Dent J. 2008;204(11):E20.	No	Primary teeth
Nosrat A, Asgary S. Apexogenesis of a symptomatic molar with calcium enriched mixture. Int Endod J. 2010;43(10):940-944.	No	Case report
Nosrat A, Seifi A, Asgary S. Pulpotomy in caries-exposed immature permanent molars using calcium-enriched mixture cement or mineral trioxide aggregate: a randomized clinical trial. Int J Paediatr Dent. 2013;23(1):56-63.	Yes	/
Odabaş ME, Cinar C, Tulunoğlu O, Işik B. A new haemostatic agent's effect on the success of calcium hydroxide pulpotomy in primary molars. Pediatr Dent. 2011;33(7):529-534.	No	Primary teeth
Ohkura N, Edanami N, Takeuchi R, et al. Effects of pulpotomy using mineral trioxide aggregate on prostaglandin transporter and receptors in rat molars. Sci Rep. 2017;7(1):6870.	No	Animal Study
Okiji T, Yoshiba K. Reparative dentinogenesis induced by mineral trioxide aggregate: a review from the biological and physicochemical points of view. Int J Dent. 2009;2009:464280.	No	Review
Olatosi OO, Sote EO, Orenuga OO. Effect of mineral trioxide aggregate and formocresol pulpotomy on vital primary teeth: a clinical and radiographic study. Niger J Clin Pract. 2015;18(2):292-296.	No	Primary teeth
Oliadarani FK, Haghgoo R, Mashhadiabbas F, Kahvand M. Histopathological Evaluation of Dental Pulp of Primary Teeth Pulpotomized with Formocresol with/without a Capping Agent: A Randomized Clinical Trial. J Int Soc Prev Community Dent. 2018;8(5):420-423.	No	Primary teeth
Omar S, Choi J, Nelson B, Shin M, Chen JW. Pre-Eruptive Intracoronal Resorption (PEIR): Literature Review and Case Report. J Calif Dent Assoc. 2015;43(5):255-260.	No	Case report
Ong TK, Lim GS, Singh M, Fial AV. Quantitative Assessment of Root Development after Regenerative Endodontic Therapy: A Systematic Review and Meta-Analysis. J Endod. 2020;46(12):1856-1866.e2.	No	Review
Ouni M, Kallel I, Douki N. Direct pulp capping of carious immature tooth using bioactive material: A case report. SAGE Open Med Case Rep. 2022;10:2050313X221087565.	No	Case report
Özgür B, Uysal S, Güngör HC. Partial Pulpotomy in Immature Permanent Molars After Carious Exposures Using Different Hemorrhage Control and Capping Materials. Pediatr Dent. 2017;39(5):364-370.	Yes	/
Palma PJ, Marques JA, Antunes M, et al. Effect of restorative timing on shear bond strength of composite resin/calcium silicate-based cements adhesive interfaces. Clin Oral Investig. 2021;25(5):3131-3139.	No	Not pulpotomy
Palma PJ, Ramos JC, Martins JB, et al. Histologic Evaluation of Regenerative Endodontic Procedures with the Use of Chitosan Scaffolds in Immature Dog Teeth with Apical Periodontitis. J Endod. 2017;43(8):1279-1287.	No	Animal Study
Panda P, Mishra L, Govind S, Panda S, Lapinska B. Clinical Outcome and Comparison of Regenerative and Apexification Intervention in Young Immature Necrotic Teeth-A Systematic Review and Meta-Analysis. J Clin Med. 2022;11(13):3909.	No	Review
Parhizkar A, Asgary S. Local Drug Delivery Systems for Vital Pulp Therapy: A New Hope. Int J Biomater. 2021;2021:5584268.	No	Review
Parinyaprom N, Nirunsittirat A, Chuveera P, et al. Outcomes of Direct Pulp Capping by Using Either ProRoot Mineral Trioxide Aggregate or Biodentine in Permanent Teeth with Carious Pulp Exposure in 6- to 18-Year-Old Patients: A Randomized Controlled Trial. J Endod. 2018;44(3):341-348.	No	Not pulpotomy
Park M, Ahn BD. Immature permanent teeth with apical periodontitis and abscess treated by regenerative endodontic treatment using calcium hydroxide and MTA: a report of two cases. Pediatr Dent. 2014;36(3):107-110.	No	Case report
Park JS, Jasani B, Patel J, Anthonappa RP, King NM. Efficacy of Alternative Medicaments for Pulp Treatment in Primary Teeth in the Short Term: A Meta-analysis. J Evid Based Dent Pract. 2019;19(4):101309.	No	Review
Patel R, Cohenca N. Maturogenesis of a cariously exposed immature permanent tooth using MTA for direct pulp capping: a case report. Dent Traumatol. 2006;22(6):328-333.	No	Case report
Patel MC, Makwani DA, Bhatt RK, Raj V, Patel C, Patel F. Evaluation of silver-modified atraumatic restorative technique versus conventional pulp therapy in asymptomatic deep carious lesion of primary molars - A comparative prospective clinical study. J Indian Soc Pedod Prev Dent. 2022;40(4):383-390.	No	Primary teeth
Patidar S, Kalra N, Khatri A, Tyagi R. Clinical and radiographic comparison of platelet-rich fibrin and mineral trioxide aggregate as pulpotomy agents in primary molars. J Indian Soc Pedod Prev Dent. 2017;35(4):367-373.	No	Primary teeth
Paula AB, Laranjo M, Marto CM, et al. Direct Pulp Capping: What is the Most Effective Therapy?-Systematic Review and Meta-Analysis. J Evid Based Dent Pract. 2018;18(4):298-314.	No	Review
Pedano MS, Li X, Yoshihara K, Landuyt KV, Van Meerbeek B. Cytotoxicity and Bioactivity of Dental Pulp-Capping Agents towards Human Tooth-Pulp Cells: A Systematic Review of In-Vitro Studies and Meta-Analysis of Randomized and Controlled Clinical Trials. Materials (Basel). 2020;13(12):2670.	No	Review
Peng C, Yang Y, Zhao Y, et al. Long-term treatment outcomes in immature permanent teeth by revascularisation using MTA and GIC as canal-sealing materials: a retrospective study. Int J Paediatr Dent. 2017;27(6):454-462.	No	Not pulpotomy
Peng L, Ye L, Tan H, Zhou X. Evaluation of the formocresol versus mineral trioxide aggregate primary molar pulpotomy: a meta-analysis. Oral Surg Oral Med Oral Pathol Oral Radiol Endod. 2006;102(6):e40-e44.	No	Review
Peters E, Kratunova E, Lamberghini F, Alrayyes S, Alapati SB. Premixed Mineral Trioxide Aggregate Setting Reaction in Primary Molar Pulpotomies. J Dent Child (Chic). 2023;90(1):11-16.	No	Primary teeth
Powell LV. Cariously exposed pulps may benefit from vital pulp therapies. J Am Dent Assoc. 2012;143(11):1232-1233.	No	Review
Prabhakar AR, Mandroli PS, Bhat K. Pulpotomy with curcumin: Histological comparison with mineral trioxide aggregate in rats. Indian J Dent Res. 2019;30(1):31-36.	No	Animal Study
Qudeimat MA, Barrieshi-Nusair KM, Owais AI. Calcium hydroxide vs mineral trioxide aggregates for partial pulpotomy of permanent molars with deep caries. Eur Arch Paediatr Dent. 2007;8(2):99-104.	Yes	/
Quiñonez-Ruvalcaba F, Bermúdez-Jiménez C, Aguilera-Galavíz LA, Villanueva-Sánchez FG, García-Cruz S, Gaitán-Fonseca C. Histopathological Biocompatibility Evaluation of TheraCal PT, NeoMTA, and MTA Angelus in a Murine Model. J Funct Biomater. 2023;14(4):202.	No	Animal Study
Radwanski M, Caporossi C, Lukomska-Szymanska M, Luzi A, Sauro S. Complicated Crown Fracture of Permanent Incisors: A Conservative Treatment Case Report and a Narrative Review. Bioengineering (Basel). 2022;9(9):481.	No	Case report
Ramani A, Sangwan P, Tewari S, Duhan J, Mittal S, Kumar V. Comparative evaluation of complete and partial pulpotomy in mature permanent teeth with symptomatic irreversible pulpitis: A randomized clinical trial. Int Endod J. 2022;55(5):430-440.	Yes	/
Reston EG, de Souza Costa CA. Scanning electron microscopy evaluation of the hard tissue barrier after pulp capping with calcium hydroxide, mineral trioxide aggregate (MTA) or ProRoot MTA. Aust Endod J. 2009;35(2):78-84.	No	Animal Study
Ricucci D, Siqueira JF Jr, Li Y, Tay FR. Vital pulp therapy: histopathology and histobacteriology-based guidelines to treat teeth with deep caries and pulp exposure. J Dent. 2019;86:41-52.	No	Not ProRoot MTA
Rizk HM, Al-Deen MSS, Emam AA. Regenerative Endodontic Treatment of Bilateral Necrotic Immature Permanent Maxillary Central Incisors with Platelet-rich Plasma versus Blood Clot: A Split Mouth Double-blinded Randomized Controlled Trial. Int J Clin Pediatr Dent. 2019;12(4):332-339.	No	Not pulpotomy
Rueda-Ibarra V, Robles-Bermeo NL, González-López BS, et al. Full Pulpotomy as a Treatment for Irreversible Pulpitis in Permanent Teeth: A Systematic Review of the Literature Based on Case Reports. Cureus. 2023;15(10):e46808.	No	Review
Ruiz-González P, Cabanillas-Balsera D, Saúco-Márquez JJ, Segura-Egea JJ. Outcome of Direct Pulp Capping in Teeth Diagnosed as Irreversible Pulpitis: Systematic Review and Meta-Analysis. J Clin Exp Dent. 2022;14(7):e594-e603.	No	Review
Sabbarini J, Mohamed A, Wahba N, El-Meligy O, Dean J. Comparison of enamel matrix derivative versus formocresol as pulpotomy agents in the primary dentition. J Endod. 2008;34(3):284-287.	No	Primary teeth
Saber A, El Meligy O, Alaki S, Felemban O. Clinical and Radiographic Success of 2% Chlorhexidine Gluconate with Mineral Trioxide Aggregate in Indirect Pulp Treatment of Primary Molars. J Dent Child (Chic). 2022;89(2):110-116.	No	Primary teeth
Sabeti M, Huang Y, Chung YJ, Azarpazhooh A. Prognosis of Vital Pulp Therapy on Permanent Dentition: A Systematic Review and Meta-analysis of Randomized Controlled Trials. J Endod. 2021;47(11):1683-1695.	No	Review
Sachdeva GS, Sachdeva LT, Goel M, Bala S. Regenerative endodontic treatment of an immature tooth with a necrotic pulp and apical periodontitis using platelet-rich plasma (PRP) and mineral trioxide aggregate (MTA): a case report. Int Endod J. 2015;48(9):902-910.	No	Not pulpotomy
Saeki K, Fujita Y, Shiono Y, Morimoto Y, Maki K. Pulp revascularization in immature permanent tooth with apical periodontitis using mineral trioxide aggregate. Case Rep Med. 2014;2014:564908.	No	Not pulpotomy
Saltzman B, Sigal M, Clokie C, Rukavina J, Titley K, Kulkarni GV. Assessment of a novel alternative to conventional formocresol-zinc oxide eugenol pulpotomy for the treatment of pulpally involved human primary teeth: diode laser-mineral trioxide aggregate pulpotomy. Int J Paediatr Dent. 2005;15(6):437-447.	No	Primary teeth
Sanjari K, Zadeh HE. Minimally Invasive Management of a Dental Trauma: Two Years of Follow‑up in Biodentine‑Induced Maturogenesis. Archives of Trauma Research¦ Volume. 2020 Apr;9(2):94.	No	Not ProRoot MTA
Santos JM, Marques JA, Diogo P, et al. Influence of Preoperative Pulp Inflammation in the Outcome of Full Pulpotomy Using a Dog Model. J Endod. 2021;47(9):1417-1426.	No	Animal Study
Santos JM, Pereira JF, Marques A, Sequeira DB, Friedman S. Vital Pulp Therapy in Permanent Mature Posterior Teeth with Symptomatic Irreversible Pulpitis: A Systematic Review of Treatment Outcomes. Medicina (Kaunas). 2021;57(6):573.	No	Review
Saoud TM, Martin G, Chen YH, et al. Treatment of Mature Permanent Teeth with Necrotic Pulps and Apical Periodontitis Using Regenerative Endodontic Procedures: A Case Series. J Endod. 2016;42(1):57-65.	No	Case series
Sari S. Cvek pulpotomy: report of a case with five-year follow-up. ASDC J Dent Child. 2002;69(1):27-11.	No	Case report
Sawicki L, Pameijer CH, Emerich K, Adamowicz-Klepalska B. Histological evaluation of mineral trioxide aggregate and calcium hydroxide in direct pulp capping of human immature permanent teeth. Am J Dent. 2008;21(4):262-266.	No	Not pulpotomy
Schmalz G, Widbiller M, Galler KM. Clinical Perspectives of Pulp Regeneration [published correction appears in J Endod. 2021 Feb;47(2):335. doi: 10.1016/j.joen.2020.11.011]. J Endod. 2020;46(9S):S161-S174.	No	Review
Schwendicke F, Brouwer F, Schwendicke A, Paris S. Different materials for direct pulp capping: systematic review and meta-analysis and trial sequential analysis. Clin Oral Investig. 2016;20(6):1121-1132.	No	Review
Seale NS, Glickman GN. Contemporary perspectives on vital pulp therapy: views from the endodontists and pediatric dentists. J Endod. 2008;34(7 Suppl):S57-S61.	No	Review
Selvendran KE, Ahamed AS, Krishnamurthy M, Kumar VN, Raju VG. Comparison of three different materials used for indirect pulp capping in permanent molars: An in vivo study. J Conserv Dent. 2022;25(1):68-71.	No	Not pulpotomy
Shabahang S. Treatment options: apexogenesis and apexification. J Endod. 2013;39(3 Suppl):S26-S29.	No	Review
Shabahang S, Torabinejad M. Treatment of teeth with open apices using mineral trioxide aggregate. Pract Periodontics Aesthet Dent. 2000;12(3):315-322.	No	Case report
Shabzendedar M, Mazhari F, Alami M, Talebi M. Sodium hypochlorite vs formocresol as pulpotomy medicaments in primary molars: 1-year follow-up. Pediatr Dent. 2013;35(4):329-332.	No	Primary teeth
Shafie L, Esmaili S, Parirokh M, et al. Efficacy of Pre-Medication with Ibuprofen on Post-Operative Pain after Pulpotomy in Primary Molars. Iran Endod J. 2018;13(2):216-220.	No	Primary teeth
Shafiei F, Ghahramani Y, Farhadpour H, Asim N. Effect of restorative technique on the fracture strength and fracture mode of premolars after mineral trioxide aggregate pulpotomy. General Dentistry. 2021 May 1;69(3):46-51.	No	The study did not evaluate the success rate of pulpotomy
Shah A, Peacock R, Eliyas S. Pulp therapy and root canal treatment techniques in immature permanent teeth: an update. Br Dent J. 2022;232(8):524-530.	No	Review
Sharma P, Garg S, Dhindsa A, Jain N, Joshi S, Gupta A. Effect of chlorhexidine gluconate as hemostatic agent in healing and repair after mineral trioxide aggregate vital pulp therapy in young permanent teeth–A clinical study. Indian Journal of Physiology and Pharmacology. 2022 Feb 25;65(4):222-8.	No	Not ProRoot MTA
Shirvani A, Hassanizadeh R, Asgary S. Mineral Trioxide Aggregate vs. Calcium Hydroxide in Primary Molar Pulpotomy: A Systematic Review. Iran Endod J. 2014;9(2):83-88.	No	Review
Shivashankar VY, Johns DA, Maroli RK, et al. Comparison of the Effect of PRP, PRF and Induced Bleeding in the Revascularization of Teeth with Necrotic Pulp and Open Apex: A Triple Blind Randomized Clinical Trial. J Clin Diagn Res. 2017;11(6):ZC34-ZC39.	No	Not pulpotomy
Shobana S, Kavitha M, Srinivasan N. Efficacy of Platelet Rich Plasma and Platelet Rich Fibrin for Direct Pulp Capping in Adult Patients with Carious Pulp Exposure- A Randomised Controlled Trial. Eur Endod J. 2022;7(2):114-121.	No	Not MTA
Shumayrikh NM, Adenubi JO. Clinical evaluation of glutaraldehyde with calcium hydroxide and glutaraldehyde with zinc oxide eugenol in pulpotomy of primary molars. Endod Dent Traumatol. 1999;15(6):259-264.	No	Primary teeth
Signor B, Poli Kopper PM, Aspesi M, Münchow EA, Scarparo RK. Postoperative pain after single-visit root canal treatment or vital pulp therapy: A systematic review and meta-analysis. J Am Dent Assoc. 2024;155(2):118-137.e1.	No	Review
Silva EJNL, Pinto KP, Belladonna FG, Ferreira CMA, Versiani MA, De-Deus G. Success rate of permanent teeth pulpotomy using bioactive materials: A systematic review and meta-analysis of randomized clinical trials. Int Endod J. 2023;56(9):1024-1041.	No	Review
Singh, D.V.V., S. Taneja, and S. Fatima, Comparative evaluation of treatment outcome of partial pulpotomy using different agents in permanent teeth-a randomized controlled trial. Clin Oral Investig, 2023. 27(9): p. 5171-5180.	Yes	/
Skitioui M, Seck A, Niang SO, Fikhar A, Touré B. The treatment of mature permanent teeth with irreversible pulpitis by cervical pulpotomy: A systematic review. Aust Endod J. 2023;49 Suppl 1:488-493.	No	Review
Sobh YTM and Ahmed MRA, The effect of two different contemporary chelating agents on vital pulp therapy in mature permanent teeth with irreversible pulpitis using bioceramic material: randomized clinical trial. BMC Oral Health, 2024. 24(1): p. 918.	Yes	/
Soni HK. Biodentine Pulpotomy in Mature Permanent Molar: A Case Report. J Clin Diagn Res. 2016;10(7):ZD09-ZD11.	No	Case report
Sonmez D, Duruturk L. Success rate of calcium hydroxide pulpotomy in primary molars restored with amalgam and stainless steel crowns. Br Dent J. 2010;208(9):E18-409.	No	Primary teeth
Sousa GH, Gonçalves RL, Figueiredo B, et al. Exploring vital pulp Therapies: A bibliometric analysis of the most cited articles. Saudi Dent J. 2024;36(5):778-788.	No	Review
Srinivasan D, Jayanthi M. Comparative evaluation of formocresol and mineral trioxide aggregate as pulpotomy agents in deciduous teeth. Indian J Dent Res. 2011;22(3):385-390.	No	Primary teeth
Stangvaltaite L, Kundzina R, Eriksen HM, Kerosuo E. Treatment preferences of deep carious lesions in mature teeth: Questionnaire study among dentists in Northern Norway. Acta Odontol Scand. 2013;71(6):1532-1537.	No	Not clinical study
Stangvaltaite L, Schwendicke F, Holmgren C, et al. Management of pulps exposed during carious tissue removal in adults: a multi-national questionnaire-based survey. Clin Oral Investig. 2017;21(7):2303-2309.	No	Not clinical study
Stratigaki E, Tong HJ, Seremidi K, Kloukos D, Duggal M, Gizani S. Contemporary management of deep caries in primary teeth: a systematic review and meta-analysis. Eur Arch Paediatr Dent. 2022;23(5):695-725.	No	Review
Stringhini Junior E, Vitcel ME, Oliveira LB. Evidence of pulpotomy in primary teeth comparing MTA, calcium hydroxide, ferric sulphate, and electrosurgery with formocresol. Eur Arch Paediatr Dent. 2015;16(4):303-312.	No	Primary teeth
Subay RK, Ilhan B, Ulukapi H. Mineral trioxide aggregate as a pulpotomy agent in immature teeth: Long-term case report. Eur J Dent. 2013;7(1):133-138.	No	Case report
Sübay RK, Suzuki S, Suzuki S, Kaya H, Cox CF. Human pulp response after partial pulpotomy with two calcium hydroxide products. Oral Surg Oral Med Oral Pathol Oral Radiol Endod. 1995;80(3):330-337.	No	Not ProRoot MTA
Subramaniam P, Konde S, Mathew S, Sugnani S. Mineral trioxide aggregate as pulp capping agent for primary teeth pulpotomy: 2 year follow up study. J Clin Pediatr Dent. 2009;33(4):311-314.	No	Primary teeth
Sushynski JM, Zealand CM, Botero TM, et al. Comparison of gray mineral trioxide aggregate and diluted formocresol in pulpotomized primary molars: a 6- to 24-month observation. Pediatr Dent. 2012;34(5):120-128.	No	Primary teeth
Svizero Nda R, Bresciani E, Francischone CE, Franco EB, Pereira JC. Partial pulpotomy and tooth reconstruction of a crown-fractured permanent incisor: a case report. Quintessence Int. 2003;34(10):740-747.	No	Case report
Taha NA, Al-Rawash MH, Imran ZA. Outcome of full pulpotomy in mature permanent molars using 3 calcium silicate-based materials: A parallel, double blind, randomized controlled trial. Int Endod J. 2022;55(5):416-429.	Yes	/
Taha NA, Ahmad MB, Ghanim A. Assessment of Mineral Trioxide Aggregate pulpotomy in mature permanent teeth with carious exposures. Int Endod J. 2017;50(2):117-125.	No	Not ProRoot MTA
Taha NA, Abdelkhader SZ. Outcome of full pulpotomy using Biodentine in adult patients with symptoms indicative of irreversible pulpitis. Int Endod J. 2018;51(8):819-828.	No	Not ProRoot MTA
Taha NA, Abdulkhader SZ. Full Pulpotomy with Biodentine in Symptomatic Young Permanent Teeth with Carious Exposure. J Endod. 2018;44(6):932-937.	No	Not ProRoot MTA
Taha NA, About I, Sedgley CM, Messer HH. Conservative Management of Mature Permanent Teeth with Carious Pulp Exposure. J Endod. 2020;46(9S):S33-S41.	No	Review
Taha NA, Khazali MA. Partial Pulpotomy in Mature Permanent Teeth with Clinical Signs Indicative of Irreversible Pulpitis: A Randomized Clinical Trial. J Endod. 2017;43(9):1417-1421.	Yes	/
Tajmehr N, Graham A, Deery C. Should we root treat children's first permanent molars?. Evid Based Dent. 2020;21(4):142-143.	No	Review
Tan SY, Yu VSH, Lim KC, et al. Long-term Pulpal and Restorative Outcomes of Pulpotomy in Mature Permanent Teeth. J Endod. 2020;46(3):383-390.	No	Not MTA
Taneja S, Singh A. Evaluation of effectiveness of calcium hydroxide and MTA as pulpotomy agents in permanent teeth: A meta-analysis. Pediatric Dental Journal. 2019;29(2):90-6.	No	Review
Tauiq J, Nazir A, Akram S, Atique A, Naz N, Asghar F, Kashif M. Pulpotomy of immature permanent teeth using two different sealing materials: a comparative study. International Journal of Medical Research & Health Sciences. 2019;8(3):110-5.	No	Less than 6 months of follow up
Taylor GD, Vernazza CR, Abdulmohsen B. Success of endodontic management of compromised first permanent molars in children: A systematic review. Int J Paediatr Dent. 2020;30(3):370-380.	No	Review
Terauchi Y, Bakland LK, Bogen G. Combined Root Canal Therapies in Multirooted Teeth with Pulpal Disease. J Endod. 2021;47(1):44-51.	No	Case series
Teves-Cordova A, Coloma Calle L, Mejia Rojas P, Goncalves-Pereira J, Duarte MAH. Vital Pulp Therapy in Permanent Teeth Diagnosed with Symptomatic Irreversible Pulpitis: Reports with Long-Term Controls. Case Rep Dent. 2023;2023:2694388.	No	Case report
Tewari N, Goel S, Mathur VP, et al. Success of medicaments and techniques for pulpotomy of primary teeth: An overview of systematic reviews. Int J Paediatr Dent. 2022;32(6):828-842.	No	Primary teeth
Thomas JM, Arumugam EAP, Harris A, Ravi VV. Management of Traumatized Immature Vital Tooth: A Case Report. J Pharm Bioallied Sci. 2019;11(Suppl 2):S481-S484.	No	Case report
Thomas JM, Bhat SS, Amutha Prabha AE, Harris A, Rinu K, Mohan AP. Comparative Evaluation of Microleakage of Various Restorative Materials in Pulpotomized Primary Molars - In Vitro Study. J Pharm Bioallied Sci. 2022;14(Suppl 1):S78-S81.	No	In vitro study
Thunyakitpisal P, Songsiripradubboon S. Partial pulpotomy success in primary molars followed up for 24 months: A randomized controlled clinical trial using mineral trioxide aggregate, biodentine, and acemannan. Int J Paediatr Dent. 2024;34(5):630-638.	No	Primary teeth
Mohammad SG, Raheel SA, Baroudi K. Histological Evaluation of Allium sativum Oil as a New Medicament for Pulp Treatment of Permanent Teeth. J Contemp Dent Pract. 2015;16(2):85-90.	No	Not ProRoot MTA
Togaru H, Muppa R, Srinivas N, Naveen K, Reddy VK, Rebecca VC. Clinical and Radiographic Evaluation of Success of Two commercially Available Pulpotomy Agents in Primary Teeth: An in vivo Study. J Contemp Dent Pract. 2016;17(7):557-563.	No	Primary teeth
Tohma A, Ohkura N, Yoshiba K, et al. Glucose Transporter 2 and 4 Are Involved in Glucose Supply during Pulpal Wound Healing after Pulpotomy with Mineral Trioxide Aggregate in Rat Molars. J Endod. 2020;46(1):81-88.	No	Animal Study
Tong HJ, Seremidi K, Stratigaki E, Kloukos D, Duggal M, Gizani S. Deep dentine caries management of immature permanent posterior teeth with vital pulp: A systematic review and meta-analysis. J Dent. 2022;124:104214.	No	Review
Torabinejad M, Turman M. Revitalization of tooth with necrotic pulp and open apex by using platelet-rich plasma: a case report. J Endod. 2011;37(2):265-268.	No	Case report
Tozar KN, Erkmen Almaz M. Evaluation of the Efficacy of Erbium, Chromium-doped Yttrium, Scandium, Gallium, and Garnet Laser in Partial Pulpotomy in Permanent Immature Molars: A Randomized Controlled Trial. J Endod. 2020;46(5):575-583.	Yes	/
Tran XV, Ngo LTQ, Boukpessi T. BiodentineTM Full Pulpotomy in Mature Permanent Teeth with Irreversible Pulpitis and Apical Periodontitis. Healthcare (Basel). 2021;9(6):720.	No	Not ProRoot MTA
Tsukiboshi M, Ricucci D, Siqueira JF Jr. Mandibular Premolars with Immature Roots and Apical Periodontitis Lesions Treated with Pulpotomy: Report of 3 Cases. J Endod. 2017;43(9S):S65-S74.	No	Case report
Tucker RL, Ha WN. A Systematic Review Comparing Mineral Trioxide Aggregate to Other Commercially Available Direct Pulp Capping Agents in Dogs. J Vet Dent. 2021;38(1):34-45.	No	Review
Tuloglu N, Bayrak S. Partial Pulpotomy with BioAggregate in Complicated Crown Fractures: Three Case Reports. J Clin Pediatr Dent. 2016;40(1):31-35.	No	Case report
Tunc ES, Bayrak S. Usage of white mineral trioxide aggregate in a non-vital primary molar with no permanent successor. Aust Dent J. 2010;55(1):92-95.	No	Primary teeth
Tzanetakis GN, Tsiouma O, Mougiou E, Koletsi D. Factors Related to Pulp Survival After Complicated Crown Fracture Following Vital Pulp Therapy: A Systematic Review and Meta-analysis. J Endod. 2022;48(4):457-478.e4.	No	Review
Tziafas D, Kodonas K. Dentinogenic Specificity in the Preclinical Evaluation of Vital Pulp Treatment Strategies: A Critical Review. Dent J (Basel). 2015;3(4):133-156.	No	Review
Uesrichai N, Nirunsittirat A, Chuveera P, Srisuwan T, Sastraruji T, Chompu-Inwai P. Partial pulpotomy with two bioactive cements in permanent teeth of 6- to 18-year-old patients with signs and symptoms indicative of irreversible pulpitis: a noninferiority randomized controlled trial. Int Endod J. 2019;52(6):749-759.	Yes	/
Uyar DS, Alacam A. Evaluation of partial pulpotomy treatment in cariously exposed immature permanent molars: Randomized controlled trial. Niger J Clin Pract. 2021;24(10):1511-1519.	Yes	/
Vargas KG, Packham B, Lowman D. Preliminary evaluation of sodium hypochlorite for pulpotomies in primary molars. Pediatr Dent. 2006;28(6):511-517.	No	Primary teeth
Vilca Velazco MF, Lavado García L, Torres Ramos G, López Ramos RP. Pulp chamber access alternative in pulpectomies in a child with Wolff-Parkinson-White syndrome. A case report. Spec Care Dentist. 2022;42(3):294-298.	No	Case report
Villat C, Grosgogeat B, Seux D, Farge P. Conservative approach of a symptomatic carious immature permanent tooth using a tricalcium silicate cement (Biodentine): a case report. Restor Dent Endod. 2013;38(4):258-262.	No	Case report
Vu TT, Nguyen MT, Sangvanich P, Nguyen QN, Thunyakitpisal P. Acemannan Used as an Implantable Biomaterial for Vital Pulp Therapy of Immature Permanent Teeth Induced Continued Root Formation. Pharmaceutics. 2020;12(7):644.	Yes	/
Walia T, Alzayer WFA, Nemer MNAA. Pulpal dressing condensation methods in pulpotomy for primary molars: An in-vitro comparative study. Saudi Dent J. 2021;33(8):1029-1034.	No	Review
Wang J, Chen Y, Zhang B, Ge X, Wang X. Clinical efficacy of Er:YAG laser application in pulpotomy of primary molars: a 2-year follow-up study. Lasers Med Sci. 2022;37(9):3705-3712.	No	Primary teeth
Wang HH, Sarmast ND, Shadmehr E, Angelov N, Shabahang S, Torabinejad M. Application of Enamel Matrix Derivative (Emdogain) in Endodontic Therapy: A Comprehensive Literature Review. J Endod. 2018;44(7):1066-1079.	No	Review
Wang QL, Yang PP, Ge LH, Liu H. Preliminary Evaluation of Platelet Rich Fibrin-Mediated Tissue Repair in Immature Canine Pulpless Teeth. Chin J Dent Res. 2016;19(1):49-54.	No	Animal Study
Wang Y, Luo S, Tang W, Yang L, Liao Y, Liu F. Efficacy and safety of mineral trioxide aggregate (MTA) pulpotomy for caries-exposed permanent teeth in children: a systematic review and meta-analysis [retracted in: Transl Pediatr. 2022 Jul;11(7):1281-1282.	No	Review
Wang X, Cai Y, Zhang M, Xu J, Zhang C, Li J. Effect of Biodentine on Odonto/Osteogenic Differentiation of Human Dental Pulp Stem Cells. Bioengineering (Basel). 2022;10(1):12.	No	In vitro study
Ward J. Vital pulp therapy in cariously exposed permanent teeth and its limitations. Aust Endod J. 2002;28(1):29-37.	No	Review
Waterhouse PJ, Nunn JH, Whitworth JM. Prostaglandin E2 and treatment outcome in pulp therapy of primary molars with carious exposures. Int J Paediatr Dent. 2002;12(2):116-123.	No	Primary teeth
Waterhouse PJ, Nunn JH, Whitworth JM, Soames JV. Primary molar pulp therapy--histological evaluation of failure. Int J Paediatr Dent. 2000;10(4):313-321.	No	Primary teeth
Wei Y, Lyu P, Bi R, et al. Neural Regeneration in Regenerative Endodontic Treatment: An Overview and Current Trends. Int J Mol Sci. 2022;23(24):15492.	No	Review
Wells C, Dulong C, McCormack S. Vital Pulp Therapy for Endodontic Treatment of Mature Teeth: A Review of Clinical Effectiveness, Cost-Effectiveness, and Guidelines. Ottawa (ON): Canadian Agency for Drugs and Technologies in Health; July 10, 2019.	No	Review
Witherspoon DE. Vital pulp therapy with new materials: new directions and treatment perspectives--permanent teeth. Pediatr Dent. 2008;30(3):220-224.	No	Review
Wongkornchaowalit N, Lertchirakarn V. Setting time and flowability of accelerated Portland cement mixed with polycarboxylate superplasticizer. J Endod. 2011;37(3):387-389.	No	In vitro study
Xie Z, Shen Z, Zhan P, et al. Functional Dental Pulp Regeneration: Basic Research and Clinical Translation. Int J Mol Sci. 2021;22(16):8991.	No	Review
Yahata Y, Handa K, Ohkura N, et al. Autologous concentrated growth factor mediated accelerated bone healing in root-end microsurgery: A multicenter randomized clinical trial. Regen Ther. 2023;24:377-384.	No	Not pulpotomy
Yamada M, Nagayama M, Miyamoto Y, et al. Mineral Trioxide Aggregate (MTA) Upregulates the Expression of DMP1 in Direct Pulp Capping in the Rat Molar. Materials (Basel). 2021;14(16):4640.	No	Animal Study
Yaman E, Görken F, Pinar Erdem A, Sepet E, Aytepe Z. Effects of folk medicinal plant extract Ankaferd Blood Stopper(®) in vital primary molar pulpotomy. Eur Arch Paediatr Dent. 2012;13(4):197-202.	No	Primary teeth
Yan H, De Deus G, Kristoffersen IM, et al. Regenerative Endodontics by Cell Homing: A Review of Recent Clinical trials. J Endod. 2023;49(1):4-17.	No	Review
Yang Y, Xia B, Xu Z, Dou G, Lei Y, Yong W. The effect of partial pulpotomy with iRoot BP Plus in traumatized immature permanent teeth: A randomized prospective controlled trial. Dent Traumatol. 2020;36(5):518-525.	No	Not ProRoot MTA
Yelamali S, Patil AC. "Evaluation of shear bond strength of a composite resin to white mineral trioxide aggregate with three different bonding systems"-An in vitro analysis. J Clin Exp Dent. 2016;8(3):e273-e277.	No	In vitro study
Yilmaz S, Keles S. Efficacy of orthoMTA, retroMTA and ferric sulphate as pulpotomy agents in primary molars: a randomized clinical trial. Eur Oral Res. 2023;57(3):144-150.	No	Primary teeth
Yilmaz Y, Eyuboglu O, Keles S. Comparison of the efficacy of articaine and prilocaine local anaesthesia for pulpotomy of maxillary and mandibular primary molars. Eur J Paediatr Dent.	No	Primary teeth
Youssef A, Ali M, ElBolok A, Hassan R. Regenerative endodontic procedures for the treatment of necrotic mature teeth: A preliminary randomized clinical trial. Int Endod J. 2022;55(4):334-346.	No	Not pulpotomy
Yu J, Zhang T, Zhao D, Haapasalo M, Shen Y. Characteristics of Endodontic Emergencies during Coronavirus Disease 2019 Outbreak in Wuhan. J Endod. 2020;46(6):730-735.	No	Notpulpotomy
Zacher A, Manfra Marretta S. Decision-Making and Management of Immature Permanent Teeth with Crown Fractures in Small Animals-A Review. J Vet Dent. 2021;38(2):81-92.	No	Review
Zafar K, Nazeer MR, Ghafoor R, Khan FR. Success of pulpotomy in mature permanent teeth with irreversible pulpitis: A systematic review. J Conserv Dent. 2020;23(2):121-125.	No	Review
Zamaliauskiene R, Veberiene R. Successful treatment of cystic lesion combining Cystectomy, Nonsurgical Endodontics and Vital Pulp Therapy of Mature Permanent Mandibular Molars: a Case Report with 19 Months Follow-Up. J Oral Maxillofac Res. 2023;14(1):e4.	No	Case report
Zanini M, Hennequin M, Cousson PY. Which procedures and materials could be applied for full pulpotomy in permanent mature teeth? A systematic review. Acta Odontol Scand. 2019;77(7):541-551.	No	Review
Zealand CM, Briskie DM, Botero TM, Boynton JR, Hu JC. Comparing gray mineral trioxide aggregate and diluted formocresol in pulpotomized human primary molars. Pediatr Dent.	No	Primary teeth
Zhu C, Ju B, Ni R. Clinical outcome of direct pulp capping with MTA or calcium hydroxide: a systematic review and meta-analysis. Int J Clin Exp Med. 2015;8(10):17055-17060.	No	Review
Zhu N, Chatzistavrou X, Papagerakis P, Ge L, Qin M, Wang Y. Silver-Doped Bioactive Glass/Chitosan Hydrogel with Potential Application in Dental Pulp Repair. ACS Biomater Sci Eng. 2019;5(9):4624-4633.	No	Not ProRoot MTA
Zhu X, Zhang C, Huang GT, Cheung GS, Dissanayaka WL, Zhu W. Transplantation of dental pulp stem cells and platelet-rich plasma for pulp regeneration. J Endod. 2012;38(12):1604-1609.	No	Not pulpotomy
Zurn D, Seale NS. Light-cured calcium hydroxide vs formocresol in human primary molar pulpotomies: a randomized controlled trial. Pediatr Dent. 2008;30(1):34-41.	No	Primary teeth
